# Supplementary material for: Mitigating the risk of cytokine release syndrome in a Phase I trial of CD20/CD3 bispecific antibody mosunetuzumab in NHL: impact of translational system modeling
Source: NPJ Syst Biol Appl. 2020 Aug 28;6:28. doi: 10.1038/s41540-020-00145-7 (PMC7455723; doi:10.1038/s41540-020-00145-7)
Supplement: Supplementary file 2 — Supplementary Table 2 [file 41540_2020_145_MOESM2_ESM.xlsx]

## Sheet: Sheet1
GROUP	NAME	UNITS	DEFINITION	Cyno	Cyno_LB	Cyno_UB	Human	ALL	DLBCL	Comments	Reference
TDB: T-cell act	VmT	unitless	Maximal rate of T-cell activation	0.9			0.9	0.9	0.9	Fixed (in vitro data)
	fTact	unitless	VmT is multiplied by this factor (<1) to capture the less efficient activation of tissue T-cells	0.25	0.1	0.4	0.25	0.25	0.25	Estimated
	KmBT_act	unitless	The B/T rario, at which the rate is half of VmT (at high concentrations of TDB)	0.716	0.4	1	0.716	0.716	0.716	Estimated
	ndrugactT	unitless	Hill coefficient for the TDB portion of the Michaelis-Menten equation	0.8	0.7	0.9	0.8	0.8	0.8	Estimated
	S	unitless	Hill coefficient for the B:T portion of the Michaelis-Menten equation	1.4	1.3	1.5	1.4	1.4	1.4	Estimated
	KdrugactT	ng/ml	The TDB concentration, at which T-cell activation rate is half of VmT (at high B/T ratios)	130.083	100	300	130.083	130.083	130.083	Estimated
TDB: B-cell kill	VmB	unitless	Maximal rate of B-cell killing	0.95			0.95	0.95	0.95	Fixed (in vitro data)
	KmTB_kill	unitless	The Tact/B rario, at which the rate is half of VmB (at high concentrations of TDB)	0.75	0.6	0.9	0.75	0.75	0.75	Estimated
	fKmTB_kill	unitless	KmTB_kill and KmTB_kill_blin are multiplied by this factor (>1) to compensate for the fact the tissues are not well-stirred environments like PB	10	8	12	10	10	10	Estimated
	nkill	unitless	Hill coefficient for the Tact/B portion of the Michaelis-Menten equation	1.027	0.9	1.1	1.027	1.027	1.027	Estimated
	KdrugB	ng/ml	The TDB concentration, at which B-cell killing rate is half of VmB (at high Tact/B ratios)	1.302	0.5	3.906	1.302	1.302	1.302	Estimated
TDB PK	Cl_tdb	ml/kg/day	Elimination clearance of TDB	8.5			5.4	5.4	5.4	Cyno PK fit (or scaled)
	Cld_tdb	ml/kg/day	Distribution clearance of TDB	24.17			24.17	24.17	24.17	Cyno PK fit (or scaled)
	Vc_tdb	ml/kg	Central volume of distribution of TDB	36.78			36.78	36.78	36.78	Cyno PK fit (or scaled)
	Vp_tdb	ml/kg	Peripheral tissue volume of distribution of TDB	173.47			173.47	173.47	173.47	Cyno PK fit (or scaled)
Blin: T-cell act	KmBT_act_blin	unitless	The B/T rario, at which the rate is half of VmT (at high concentrations of Blin)	0.716			0.716	0.716	0.716	The same as 'KmBT_act'
	ndrugactT_blin	unitless	Hill coefficient for the Blin portion of the Michaelis-Menten equation	1			1	1	1	Fixed
	KdrugactT_blin	ng/ml	The Blin concentration, at which T-cell activation rate is half of VmT (at high B/T ratios)	0.1			0.1	0.1	0.1	Fixed (Lit.)	[1-4]
Blin: B-cell kill	KmTB_kill_blin	unitless	The Tact/B rario, at which the rate is half of VmB (at high concentrations of Blin)	0.75			0.75	0.75	0.75	The same as 'KmTB_kill'	[1-4]
	nkill_blin	unitless	Hill coefficient for the Tact/B portion of the Michaelis-Menten equation	1.027			1.027	1.027	1.027	The same as 'nkill'
	KdrugB_blin	ng/ml	The Blin concentration, at which B-cell killing rate is half of VmB (at high Tact/B ratios)	0.15			0.15	0.15	0.15	Fixed (Lit.)	[1-4]
Blin PK	Cl_blin	ml/m2/day	Systemic clearance of Blin	22300			22300	22300	22300	Fixed (Lit.)	[5]
	Vz_blin	ml/m2	Distribution volume of Blin	1610			1610	1610	1610	Fixed (Lit.)	[5]
B-cells	kBapop	1/day	Apoptosis rate of B-cells	0.02	0.01	0.04	0.02	0.02	0.02	Estimated (Lit.)	[20-22]
	kBkill	1/day	Killing rate of B-cells	275.189	225	500	275.189	275.189	275.189	Estimated
	fBkill	unitless	kBkill is multiplied by this factor (<1) to capture the less efficient killing of tissue B-cells	0.1	0.005	0.4	0.1	0.1	0.1	Estimated
	kBprolif	1/day	Prliferation rate of B-cells	0.05	0.01	0.06	0.05	0.05	0.05	Estimated
T-cells	kTprolif	unitless	Fraction of activated cells that proliferate	0.7			0.7	0.7	0.7	Fixed
	kTaexit	1/day	Traficking rate of activated CD8+ T-cells from PB to tissues	0.123	0.1	0.369	0.123	0.123	0.123	Estimated
	kTact	1/day	Conversion rate of resting or post-activated CD8+ T-cells to activated CD8+ T-cells (and vice versa)	9.828	5	10	9.828	9.828	9.828	Estimated
	fTadeact	unitless	Fraction of activated CD8+ T-cells that deactivate to resting or "exhausted" CD8+ T-cells (see KTrp, KTrp2, KTrp3)	0.005	0.00166667	0.1	0.005	0.005	0.005	Estimated
	fTap	unitless	Ratio of the partition coeff for activated CD8+ T-cells to that of resting CD8+ T-cells	3.773	1.25767	10	3.773	3.773	3.773	Estimated
	kTaapop	1/day	Apoptosis rate of CD69+CD8+ T-cells (activated CD8+ T-cells)	0.061	0.0203333	0.183	0.061	0.061	0.061	Estimated
	fTaprolif	1/day	Proliferation rate of activated CD8+ T-cells	2.106	0.702	6.318	2.106	2.106	2.106	Estimated
	fTrapop	unitless	Ratio of the apoptosis rate of resting CD8+ T-cells to that of CD69+CD8+ T-cells	0.2	0.0666667	1	0.2	0.2	0.2	Estimated (Lit.)	[20-22]
	kTrexit	1/day	Traficking rate of resting or post-activeted CD8+ T-cells from PB to tissues	0.045	0.01	0.09	0.045	0.045	0.045	Estimated (Lit.)	[17, 31, 32]
	fdrug	unitless	The TDB injection effect on traficking of resting or "exhausted" CD8+ T-cells from PB to tissues	6.3839			6.3839	6.3839	6.3839	Estimated
	fa0	unitless	Ratio of the placebo/TDB injection effect on traficking of activated CD8+ T-cells from PB to tissues to that of resting CD8+ T-cells	0.002	0.001	0.01	0.002	0.002	0.002	Estimated
	fAICD	unitless	Effect of activation-induced cell death (AICD) on CD69+CD8+ T-cells	1.497	1	4.5	1.497	1.497	1.497	Estimated
	fTa0deact	1/day	Conversion rate of post-activated CD8+ T-cells to resting CD8+ T-cells	0.001	0.001	0.1	0.001	0.001	0.001	Estimated
	fTa0apop	unitless	Ratio of the apoptosis rate of post-activated CD8+ T-cells to that of CD69+CD8+ T-cells	2.019	0.673	5	2.019	2.019	2.019	Estimated
	finj	unitless	The placebo injection effect on traficking of resting or "exhausted" CD8+ T-cells from PB to tissues	1			1	1	1	Estimated
PB Physiology	Trpbref_perml	cells/ml	Baseline conc. of resting CD8+ T-cells in spleen	2000000			500000	200000	500000	Fixed (Data & Lit.)	[16-18]
	Bpbref_perml	cells/ml	Baseline conc. of CD19+CD20+ B-cells in spleen	1000000			500000	70000	500000	Fixed (Data & Lit.)	[16-18]
	Vpb	ml	Physiological volume of PB	380			5000	5000	5000	Fixed (Lit.)	[6-7, 23]
Spleen Physiology	Trtiss_perml	cells/ml	Baseline conc. of resting CD8+ T-cells in spleen	1000000000			100000000	40000000	100000000	Fixed (Data & Lit.)	[16-18]
	Btiss_perml	cells/ml	Baseline conc. of CD19+CD20+ B-cells in spleen	900000000			166500000	23310000	166500000	Fixed (Data & Lit.)	[16-18]
	Vtissue	ml	Physiological volume of spleen	7			210	210	210	Fixed (Lit.)	[8-10, 23]
	KTrp	unitless	Partition coeff: ratio of the baseline conc. of resting CD8+ T-cells in spleen to that in PB	500			200	200	200	Calculated
	KBp	unitless	Partition coeff: ratio of the baseline conc. of B-cells in spleen to that in PB	900			333	333	333	Calculated
	Kp	unitless	Partition coeff: ratio of the drug conc. in spleen to that in PB at any given time	0.14			0.14	0.14	0.14	Fixed (Lit.)	[19]
LNs Physiology	Trtiss2_perml	cells/ml	Baseline conc. of resting CD8+ T-cells in LNs	1000000000			95000000	38000000	95000000	Fixed (Data & Lit.)	[16-18]
	Btiss2_perml	cells/ml	Baseline conc. of CD19+CD20+ B-cells in LNs	600000000			95000000	13300000	95000000	Fixed (Data & Lit.)	[16-18]
	Vtissue2	ml	Total physiological volume of LNs	25			400	400	400	Fixed (Lit.)	[11-12, 24]
	KTrp2	unitless	Partition coeff: ratio of the baseline conc. of B-cells in LNs to that in PB	500			190	190	190	Calculated
	KBp2	unitless	Partition coeff: ratio of the baseline conc. of resting CD8+ T-cells in LNs to that in PB	600			190	190	190	Calculated
	Kp2	unitless	Partition coeff: ratio of the drug conc. in LNs to that in PB at any given time	0.07			0.07	0.07	0.07	Fixed (Lit.)	[19]
BM Physiology	Trtiss3_perml	cells/ml	Baseline conc. of resting CD8+ T-cells in BM	100000000			30000000	12000000	30000000	Fixed (Data & Lit.)	[16-18]
	B1920tiss3_perml	cells/ml	Baseline conc. of CD19+CD20+ B-cells in BM	60000000			40000000	5600000	40000000	Fixed (Data & Lit.)	[16-18, 29, 30]
	B19no20tiss3_perml	cells/ml	Baseline conc. of CD19+CD20- B-cells in BM	15000000			10000000	1400000	10000000	Fixed (Data & Lit.)	[16-18, 29, 30]
	B19tiss3_perml	cells/ml	Baseline conc. of CD19+ B cells in BM	75000000			50000000	7000000	50000000	Fixed (Data & Lit.)	[16-18]
	Vtissue3	ml	Physiological volume of BM	50			500	500	500	Fixed (Lit.)	[13-15]
	KTrp3	unitless	Partition coeff: ratio of the baseline conc. of resting CD8+ T-cells in BM to that in PB	50			60	60	60	Calculated
	KBp3	unitless	Partition coeff: ratio of the baseline conc. of CD19+CD20+ B-cells in BM to that in PB	60			80	80	80	Calculated
	Kp3	unitless	Partition coeff: ratio of the drug conc. in BM to that in PB at any given time	0.07			0.07	0.07	0.07	Fixed (Lit.)	[19]
	kBmat_kBapop_ratio	unitless	The ratio of maturation rate of CD19+CD20- B-cells in BM to B-cell apoptosis rate	0.25			0.25	0.25	0.25	Calculated
	B19no20_B1920_ratio	unitless	CD19+CD20- B-cell:CD19+CD20+ B-cell ratio in BM	0.25			0.25	0.25	0.25	Fixed (Lit.)	[29, 30]
Tumor Physiology	tumor_on	unitless	This turns on/off the tumor compartment	0			0	0	1	Fixed
	Trtumor_perml	cells/ml	Baseline conc. of resting CD8+ T-cells in tumor	NA			NA	NA	62500000	Fixed (Internal Data & Lit.)	[27, 28]
	Btumor_perml	cells/ml	Baseline conc. of CD19+CD20+ B-cells in tumor	NA			NA	NA	3250000000	Fixed (Internal Data & Lit.)	[27, 28]
	Vtumor	ml	Physiological volume of tumor	NA			NA	NA	49.6	Estimated
	KTrptumor	unitless	Partition coeff: ratio of the baseline conc. of resting CD8+ T-cells in tumor to that in PB	NA			NA	NA	125	Calculated
	KBptumor	unitless	Partition coeff: ratio of the baseline conc. of B-cells in tumor to that in PB	NA			NA	NA	6500	Calculated
	Kptumor	unitless	Partition coeff: ratio of the drug conc. in tumor to that in PB at any given time	NA			NA	NA	0.05	Fixed (Data & Lit.)	[19]
	kBtumorprolif	1/day	Prliferation rate of B-cells in tumor	NA			NA	NA	0.025	Fixed (Data & Lit.)	[25, 26]
Cytokine	kIL6prod	pg/day	Production rate of IL6	4			NA	NA	14	Estimated
	IL6_tiss_contribution	unitless	Contribution of tissue-produced IL6 to the systematic IL6 conc.	0.003			NA	NA	0.0004	Estimated
	thalfIL6	min	Half-life of IL6	20			20	20	20	Fixed
References
1. d’Argouges, Sandrine, et al. "Combination of rituximab with blinatumomab (MT103/MEDI-538), a T cell-engaging CD19-/CD3-bispecific antibody, for highly efficient lysis of human B lymphoma cells." Leukemia research 33.3 (2009): 465-473.
2. Brischwein, Klaus, et al. "MT110: a novel bispecific single-chain antibody construct with high efficacy in eradicating established tumors." Molecular immunology 43.8 (2006): 1129-1143.
3. Brischwein, Klaus, et al. "Activation of T Cells by Bispecific Single-Chain Construct MT103 (MEDI-538) Is Strictly Target Cell-Dependent." (2006): 3889-3889.
4. Hoffmann, Patrick, et al. "Serial killing of tumor cells by cytotoxic T cells redirected with a CD19‐/CD3‐bispecific single‐chain antibody construct." International journal of cancer 115.1 (2005): 98-104.
5. Klinger, Matthias, et al. "Immunopharmacologic response of patients with B-lineage acute lymphoblastic leukemia to continuous infusion of T cell–engaging CD19/CD3-bispecific BiTE antibody blinatumomab." Blood, The Journal of the American Society of Hematology 119.26 (2012): 6226-6233.
6. Silverman, Jerald. "A COMPENDIUM OF DRUGS USED FOR LABORATORY ANIMAL ANESTHESIA, ANALGESIA, TRANQUILIZATION AND RESTRAINT."
7. Morgan, Mikhail, and Murray. Clinical Anesthesiology. 3rd Edition.
8. Schagatay, Erika. "Size matters: spleen and lung volumes predict performance in human apneic divers." Frontiers in physiology 3 (2012): 173.
9. Inoue, Yusuke, et al. "Effect of breath holding on spleen volume measured by magnetic resonance imaging." PloS one 8.6 (2013).
10. De Odorico, I., et al. "Normal splenic volumes estimated using three‐dimensional ultrasonography." Journal of ultrasound in medicine 18.3 (1999): 231-236.
11. Dietrich, Christoph F., et al. "Mediastinal lymph nodes demonstrated by mediastinal sonography: activity marker in patients with cystic fibrosis." Journal of clinical ultrasound 27.1 (1999): 9-14.
12. Dietrich, CF, et al. "Sonographic detection of lymph nodes in the hepatoduodenal ligament." DMW-German Medical Weekly Bulletin 122.42 (1997): 1269-1274.
13. Fairman, Edna, and George H. Whipple. "Bone marrow volume in adult dogs." American Journal of Physiology-Legacy Content 104.2 (1933): 352-357.
14. Hudson, G. "Bone marrow volume in guinea-pigs." Journal of anatomy 92.Pt 1 (1958): 150.
15. Hudson, G. "Bone-marrow volume in cats." Journal of anatomy 94.Pt 2 (1960): 274.
16. Trepel, F. "Number and distribution of lymphocytes in man. A critical analysis." Klinische Wochenschrift 52.11 (1974): 511-515.
17. Westermann, J., and R. Pabst. "Distribution of lymphocyte subsets and natural killer cells in the human body." The clinical investigator 70.7 (1992): 539-544.
18. Blum, Katrin S., and Reinhard Pabst. "Lymphocyte numbers and subsets in the human blood: do they mirror the situation in all organs?." Immunology letters 108.1 (2007): 45-51.
19. Shah, Dhaval K., and Alison M. Betts. "Antibody biodistribution coefficients: inferring tissue concentrations of monoclonal antibodies based on the plasma concentrations in several preclinical species and human." MAbs. Vol. 5. No. 2. Taylor & Francis, 2013.
20. De Boer, Rob J., et al. "Turnover rates of B cells, T cells, and NK cells in simian immunodeficiency virus-infected and uninfected rhesus macaques." The Journal of Immunology 170.5 (2003): 2479-2487.
21. Borghans, José AM, Kiki Tesselaar, and Rob J. de Boer. "Current best estimates for the average lifespans of mouse and human leukocytes: reviewing two decades of deuterium‐labeling experiments." Immunological reviews 285.1 (2018): 233-248.
22. Moir, Susan, and Anthony S. Fauci. "B cells in HIV infection and disease." Nature Reviews Immunology 9.4 (2009): 235-245.
23. Davies, Brian, and Tim Morris. "Physiological parameters in laboratory animals and humans." Pharmaceutical research 10.7 (1993): 1093-1095.
24. Shah, Dhaval K., and Alison M. Betts. "Towards a platform PBPK model to characterize the plasma and tissue disposition of monoclonal antibodies in preclinical species and human." Journal of pharmacokinetics and pharmacodynamics 39.1 (2012): 67-86.
25. Tolo Diebkilé, Aïssata, et al. "Characteristics and Results of the Management of Diffuse Large B-Cell Lymphomas: The Experience of Côte d'Ivoire." Advances in hematology 2012 (2012).
26. Roesch, Katja, Dirk Hasenclever, and Markus Scholz. "Modelling lymphoma therapy and outcome." Bulletin of mathematical biology 76.2 (2014): 401-430.
27. Tateishi, Ukihide, et al. "Prognostic significance of metabolic tumor burden by positron emission tomography/computed tomography in patients with relapsed/refractory diffuse large B‐cell lymphoma." Cancer science 106.2 (2015): 186-193.
28. Scott, David W., and Randy D. Gascoyne. "The tumour microenvironment in B cell lymphomas." Nature Reviews Cancer 14.8 (2014): 517-534.
29. Loken, Michael R., et al. "Flow cytometric analysis of human bone marrow. II. Normal B lymphocyte development." (1987): 1316-1324.
30. Rego, Eduardo Magalhães, et al. "Age‐related changes of lymphocyte subsets in normal bone marrow biopsies." Cytometry: The Journal of the International Society for Analytical Cytology 34.1 (1998): 22-29.
31. Smith, M. E., and W. L. Ford. "The recirculating lymphocyte pool of the rat: a systematic description of the migratory behaviour of recirculating lymphocytes." Immunology 49.1 (1983): 83.
32. Ford, W. L., and S. J. Simmonds. "The tempo of lymphocyte recirculation from blood to lymph in the rat." Cell Proliferation 5.2 (1972): 175-189.
