# Supplementary material for: Mitigating the risk of cytokine release syndrome in a Phase I trial of CD20/CD3 bispecific antibody mosunetuzumab in NHL: impact of translational system modeling
Source: NPJ Syst Biol Appl. 2020 Aug 28;6:28. doi: 10.1038/s41540-020-00145-7 (PMC7455723; doi:10.1038/s41540-020-00145-7)
Supplement: Supplementary file 3 — Supplementary Data File 1 [file 41540_2020_145_MOESM3_ESM.zip]

Archive with 37 entries (32 files):
- Supp Matlab Code/
- Supp Matlab Code/dataset_2.xlsx
- __MACOSX/
- __MACOSX/Supp Matlab Code/
- __MACOSX/Supp Matlab Code/._dataset_2.xlsx
- Supp Matlab Code/PK.m
- __MACOSX/Supp Matlab Code/._PK.m
- Supp Matlab Code/Icon
- __MACOSX/Supp Matlab Code/._Icon
- Supp Matlab Code/PK_validation_2.m
- __MACOSX/Supp Matlab Code/._PK_validation_2.m
- Supp Matlab Code/PK_mean.m
- __MACOSX/Supp Matlab Code/._PK_mean.m
- Supp Matlab Code/PK_v26.m
- __MACOSX/Supp Matlab Code/._PK_v26.m
- Supp Matlab Code/objective_run.m
- __MACOSX/Supp Matlab Code/._objective_run.m
- Supp Matlab Code/PK_validation.m
- __MACOSX/Supp Matlab Code/._PK_validation.m
- Supp Matlab Code/Figures/
- Supp Matlab Code/Figures/Icon
- __MACOSX/Supp Matlab Code/Figures/
- __MACOSX/Supp Matlab Code/Figures/._Icon
- __MACOSX/Supp Matlab Code/._Figures
- Supp Matlab Code/dataset_blin.xlsx
- __MACOSX/Supp Matlab Code/._dataset_blin.xlsx
- Supp Matlab Code/getIDdata.m
- __MACOSX/Supp Matlab Code/._getIDdata.m
- Supp Matlab Code/MainRun_Par_paper.m
- __MACOSX/Supp Matlab Code/._MainRun_Par_paper.m
- Supp Matlab Code/xlsreadstruct.m
- __MACOSX/Supp Matlab Code/._xlsreadstruct.m
- Supp Matlab Code/TDBr26_6_paper.sbproj
- __MACOSX/Supp Matlab Code/._TDBr26_6_paper.sbproj
- Supp Matlab Code/dataset_1.xlsx
- __MACOSX/Supp Matlab Code/._dataset_1.xlsx
- __MACOSX/._Supp Matlab Code
