# Supplementary material for: Mitigating the risk of cytokine release syndrome in a Phase I trial of CD20/CD3 bispecific antibody mosunetuzumab in NHL: impact of translational system modeling
Source: NPJ Syst Biol Appl. 2020 Aug 28;6:28. doi: 10.1038/s41540-020-00145-7 (PMC7455723; doi:10.1038/s41540-020-00145-7)
Supplement: Supplementary file 3 — Supplementary Data File 1 [file 41540_2020_145_MOESM3_ESM.zip › Supp Matlab Code/dataset_2.xlsx]

## Sheet: Sheet1
schedule	ID	Time	PK2	PK	NomDose	Bcells	CD8Tcells	fracCD69
single dose	1001	0			0.1	1347	1836	0.103
single dose	1001	0.0035	2230.83	2.23083	0.1
single dose	1001	0.083	1209.39	1.20939	0.1	34	15	0.308
single dose	1001	0.25	1003.75	1.00375	0.1
single dose	1001	1	493.408	0.493408	0.1	0	8	0.127
single dose	1001	2	299.182	0.299182	0.1	2	241	0.058
single dose	1001	4	182.891	0.182891	0.1	5	1283	0.032
single dose	1001	7	135.48	0.13548	0.1	0	2084	0.175
single dose	1001	10	75.1387	0.0751387	0.1	0	1154	0.063
single dose	1001	14			0.1	644	3230	0.059
single dose	1001	21			0.1	862	2135	0.043
single dose	1001	29			0.1	1132	3763	0.061
single dose	1002	0			0.1	1671	2515	0.045
single dose	1002	0.0035	2072.39	2.07239	0.1
single dose	1002	0.083	1261.22	1.26122	0.1	111	81	0.126
single dose	1002	0.25	926.724	0.926724	0.1
single dose	1002	1	454.259	0.454259	0.1	4	12	0.058
single dose	1002	2	231.39	0.23139	0.1	3	405	0.025
single dose	1002	4	177.703	0.177703	0.1	0	906	0.023
single dose	1002	7	147.416	0.147416	0.1	0	1324	0.063
single dose	1002	10	61.9925	0.0619925	0.1	8	2380	0.023
single dose	1002	14			0.1	184	3159	0.057
single dose	1002	21			0.1	0	1696	0.073
single dose	1002	29			0.1	0	2899	0.029
single dose	1003	0			0.1	2102	8191	0.127
single dose	1003	0.0035	1953.68	1.95368	0.1
single dose	1003	0.083	1543.82	1.54382	0.1	30	155	0.376
single dose	1003	0.25	842.048	0.842048	0.1
single dose	1003	1	468.125	0.468125	0.1	0	283	0.498
single dose	1003	2	302.225	0.302225	0.1	0	1162	0.008
single dose	1003	4	204.55	0.20455	0.1	0	6441	0.054
single dose	1003	7	143.343	0.143343	0.1	0	10678	0.202
single dose	1003	10	93.1997	0.0931997	0.1	0	4962	0.016
single dose	1003	14			0.1	247	10770	0.188
single dose	1003	21			0.1	962	9083	0.045
single dose	1003	29			0.1	27	11742	0.006
single dose	1004	0			0.1	1314	2588	0.101
single dose	1004	0.0035	1793.37	1.79337	0.1
single dose	1004	0.083	1214.9	1.2149	0.1	38	24	0.305
single dose	1004	0.25	781.556	0.781556	0.1
single dose	1004	1	406.605	0.406605	0.1	2	16	0.184
single dose	1004	2	224.533	0.224533	0.1	2	1345	0.024
single dose	1004	4	156.67	0.15667	0.1	0	2100	0.078
single dose	1004	7	106.554	0.106554	0.1	0	3778	0.208
single dose	1004	10	10.7	0.0107	0.1	15	4958	0.013
single dose	1004	14			0.1	59	10557	0.009
single dose	1004	21			0.1	0	4856	0.019
single dose	1004	29			0.1	0	4748	0.017
single dose	2001	0			0.01	1862	2954	0.126
single dose	2001	0.0035	159.189	0.159189	0.01
single dose	2001	0.083	106.501	0.106501	0.01	77	34	0.337
single dose	2001	0.25	91.0443	0.0910443	0.01
single dose	2001	1	54.4271	0.0544271	0.01	1	16	0.182
single dose	2001	2	48.07	0.04807	0.01	2	943	0.032
single dose	2001	4	23.2179	0.0232179	0.01	0	2740	0.071
single dose	2001	7	17.4201	0.0174201	0.01	0	9218	0.199
single dose	2001	10	9.63452	0.00963452	0.01	0	4242	0.011
single dose	2001	14			0.01	171	9799	0.012
single dose	2001	21			0.01	209	2975	0.027
single dose	2001	29			0.01	704	4276	0.031
single dose	2002	0			0.01	1903	2337	0.047
single dose	2002	0.0035	144.74	0.14474	0.01
single dose	2002	0.083	121.671	0.121671	0.01	297	121	0.102
single dose	2002	0.25	69.2112	0.0692112	0.01
single dose	2002	1	38.8187	0.0388187	0.01	26	79	0.071
single dose	2002	2	32.6666	0.0326666	0.01	48	425	0.012
single dose	2002	4	20.3525	0.0203525	0.01	21	865	0.009
single dose	2002	7	12.7877	0.0127877	0.01	25	1025	0.019
single dose	2002	10			0.01	132	1740	0.004
single dose	2002	14			0.01	1326	2840	0.005
single dose	2002	21			0.01	1044	1866	0.007
single dose	2002	29			0.01	1891	3756	0.012
single dose	2003	0			0.01	1261	2131	0.169
single dose	2003	0.0035	79.205	0.079205	0.01
single dose	2003	0.083	76.0053	0.0760053	0.01	61	84	0.389
single dose	2003	0.25	61.5882	0.0615882	0.01
single dose	2003	1	53.7665	0.0537665	0.01	6	71	0.523
single dose	2003	2	37.9635	0.0379635	0.01	13	796	0.016
single dose	2003	4	24.9507	0.0249507	0.01	0	932	0.041
single dose	2003	7	16.355	0.016355	0.01	0	2008	0.17
single dose	2003	10	11.7491	0.0117491	0.01	0	4462	0.011
single dose	2003	14			0.01	6	2747	0.207
single dose	2003	21			0.01	80	2308	0.007
single dose	2003	29			0.01	196	3134	0.008
single dose	2004	0			0.01	3138	5260	0.121
single dose	2004	0.0035	128.287	0.128287	0.01
single dose	2004	0.083	110.967	0.110967	0.01	126	178	0.273
single dose	2004	0.25	83.3158	0.0833158	0.01
single dose	2004	1	45.1794	0.0451794	0.01	19	70	0.134
single dose	2004	2	27.3561	0.0273561	0.01	31	1366	0.02
single dose	2004	4	19.912	0.019912	0.01	7	3055	0.034
single dose	2004	7	12.5168	0.0125168	0.01	0	4830	0.167
single dose	2004	10	6.75651	0.00675651	0.01	13	5239	0.009
single dose	2004	14			0.01	611	6670	0.012
single dose	2004	21			0.01	1127	5838	0.011
single dose	2004	29			0.01	1509	7239	0.014
single dose	3001	0			0.001	1800	1661	0.053
single dose	3001	0.0035	10.9481	0.0109481	0.001
single dose	3001	0.083	9.08317	0.00908317	0.001	294	208	0.128
single dose	3001	0.25	7.25879	0.00725879	0.001
single dose	3001	1	5.13133	0.00513133	0.001	136	392	0.171
single dose	3001	2	3.0889	0.0030889	0.001	212	548	0.018
single dose	3001	4			0.001	223	972	0.028
single dose	3001	7			0.001	558	2363	0.039
single dose	3001	10			0.001	412	1433	0.008
single dose	3001	14			0.001	1059	1721	0.007
single dose	3001	21			0.001	1882	1702	0.007
single dose	3001	29			0.001	1604	1867	0.014
single dose	3002	0			0.001	441	3666	0.081
single dose	3002	0.0035	8.51637	0.00851637	0.001
single dose	3002	0.083	7.3377	0.0073377	0.001	94	310	0.114
single dose	3002	0.25	6.43686	0.00643686	0.001
single dose	3002	1	5.19181	0.00519181	0.001	81	481	0.145
single dose	3002	2	3.13572	0.00313572	0.001	79	492	0.014
single dose	3002	4			0.001	95	1320	0.074
single dose	3002	7			0.001	162	2642	0.042
single dose	3002	10			0.001	173	2525	0.008
single dose	3002	14			0.001	274	2604	0.01
single dose	3002	21			0.001	386	3077	0.008
single dose	3002	29			0.001	419	3172	0.008
single dose	3003	0			0.001	1127	3466	0.249
single dose	3003	0.0035	12.9638	0.0129638	0.001
single dose	3003	0.083	8.43328	0.00843328	0.001	212	86	0.221
single dose	3003	0.25	7.44601	0.00744601	0.001
single dose	3003	1	4.30005	0.00430005	0.001	231	534	0.35
single dose	3003	2	3.11499	0.00311499	0.001	322	448	0.013
single dose	3003	4			0.001	134	680	0.062
single dose	3003	7			0.001	770	3265	0.205
single dose	3003	10			0.001	670	2686	0.011
single dose	3003	14			0.001	617	2146	0.012
single dose	3003	21			0.001	673	1846	0.007
single dose	3003	29			0.001	895	2834	0.007
