# Supplementary material for: Mitigating the risk of cytokine release syndrome in a Phase I trial of CD20/CD3 bispecific antibody mosunetuzumab in NHL: impact of translational system modeling
Source: NPJ Syst Biol Appl. 2020 Aug 28;6:28. doi: 10.1038/s41540-020-00145-7 (PMC7455723; doi:10.1038/s41540-020-00145-7)
Supplement: Supplementary file 3 — Supplementary Data File 1 [file 41540_2020_145_MOESM3_ESM.zip › Supp Matlab Code/PK.m]

function [out] = PK(TDBc_ugperkg, Vc, PKflag, VPid, ticker, end_time) 

% persistent data

if ( PKflag == 1 )
    out = (TDBc_ugperkg/Vc>1e-5)*TDBc_ugperkg/Vc;      
else
%     if isempty(data)==1
%         data=xlsreadstruct('dataset_new.xlsx');
%     end
    if ticker > end_time
        out = 1e-6;
        return;
    end
        
    data.AnimalID = [1001	1001	1001	1001	1001	1001	1001	1001	1001	1001	1001	1001	1001	1001	1001	1001	1001	1001	1001	1001	1001	1001	1002	1002	1002	1002	1002	1002	1002	1002	1002	1002	1002	1002	1002	1002	1002	1002	1002	1002	1002	1002	1002	1002	1003	1003	1003	1003	1003	1003	1003	1003	1003	1003	1003	1003	1003	1003	1003	1003	1004	1004	1004	1004	1004	1004	1004	1004	1004	1004	1004	1004	1004	1004	1004	1004	1501	1501	1501	1501	1501	1501	1501	1501	1501	1501	1501	1501	1501	1501	1501	1501	1501	1501	1501	1501	1501	1501	1502	1502	1502	1502	1502	1502	1502	1502	1502	1502	1502	1502	1502	1502	1502	1502	1502	1502	1502	1502	1502	1502	1503	1503	1503	1503	1503	1503	1503	1503	1503	1503	1503	1503	1503	1503	1503	1503	1504	1504	1504	1504	1504	1504	1504	1504	1504	1504	1504	1504	1504	1504	1504	1504	2001	2001	2001	2001	2001	2001	2001	2001	2001	2001	2001	2001	2001	2001	2001	2001	2001	2001	2001	2001	2001	2001	2001	2001	2001	2001	2001	2001	2001	2002	2002	2002	2002	2002	2002	2002	2002	2002	2002	2002	2002	2002	2002	2002	2002	2002	2002	2002	2002	2002	2002	2002	2002	2002	2002	2002	2002	2002	2002	2002	2002	2501	2501	2501	2501	2501	2501	2501	2501	2501	2501	2501	2501	2501	2501	2501	2501	2501	2501	2501	2501	2501	2501	2501	2501	2501	2501	2501	2501	2501	2502	2502	2502	2502	2502	2502	2502	2502	2502	2502	2502	2502	2502	2502	2502	2502	2502	2502	2502	2502	2502	2502	2502	2502	2502	2502	2502	2502	3001	3001	3001	3001	3001	3001	3001	3001	3001	3001	3001	3001	3001	3001	3001	3001	3001	3001	3001	3001	3001	3001	3001	3001	3001	3001	3001	3002	3002	3002	3002	3002	3002	3002	3002	3002	3002	3002	3002	3002	3002	3002	3002	3002	3002	3002	3002	3002	3002	3002	3002	3002	3002	3002	3002	3002	3002	3002	3002	3002	3501	3501	3501	3501	3501	3501	3501	3501	3501	3501	3501	3501	3501	3501	3501	3501	3501	3501	3501	3501	3501	3501	3501	3501	3501	3501	3501	3501	3501	3501	3501	3502	3502	3502	3502	3502	3502	3502	3502	3502	3502	3502	3502	3502	3502	3502	3502	3502	3502	3502	3502	3502	3502	3502	3502	3502	3502	4001	4001	4001	4001	4001	4001	4001	4001	4001	4001	4001	4001	4001	4001	4001	4001	4001	4001	4001	4001	4001	4001	4001	4001	4001	4001	4001	4001	4001	4001	4001	4001	4001	4001	4001	4001	4001	4001	4001	4001	4001	4001	4001	4001	4001	4001	4002	4002	4002	4002	4002	4002	4002	4002	4002	4002	4002	4002	4002	4002	4002	4002	4002	4002	4002	4002	4002	4002	4002	4002	4002	4002	4002	4002	4002	4002	4002	4002	4002	4003	4003	4003	4003	4003	4003	4003	4003	4003	4003	4003	4003	4003	4003	4003	4003	4003	4003	4003	4003	4003	4003	4003	4003	4003	4003	4003	4003	4003	4003	4003	4003	4003	4003	4003	4003	4003	4003	4003	4003	4003	4003	4003	4003	4003	4003	4004	4004	4004	4004	4004	4004	4004	4004	4004	4004	4004	4004	4004	4004	4004	4004	4004	4004	4004	4004	4004	4004	4004	4004	4004	4004	4004	4004	4004	4004	4004	4004	4004	4501	4501	4501	4501	4501	4501	4501	4501	4501	4501	4501	4501	4501	4501	4501	4501	4501	4501	4501	4501	4501	4501	4501	4501	4501	4501	4501	4501	4501	4501	4501	4501	4501	4502	4502	4502	4502	4502	4502	4502	4502	4502	4502	4502	4502	4502	4502	4502	4502	4502	4502	4502	4502	4502	4502	4502	4502	4502	4502	4502	4502	4502	4502	4502	4502	4502	4502	4502	4502	4502	4502	4502	4502	4502	4502	4502	4502	4502	4502	4503	4503	4503	4503	4503	4503	4503	4503	4503	4503	4503	4503	4503	4503	4503	4503	4503	4503	4503	4503	4503	4503	4503	4503	4503	4503	4503	4503	4503	4503	4503	4503	4503	4503	4503	4503	4503	4503	4503	4503	4503	4503	4503	4503	4503	4503	10012	10012	10012	10012	10012	10012	10012	10012	10012	10012	10012	10012	10012	10012	10012	10012	10012	10012	10012	10012	10022	10022	10022	10022	10022	10022	10022	10022	10022	10022	10022	10022	10022	10022	10022	10022	10022	10022	10022	10022	10032	10032	10032	10032	10032	10032	10032	10032	10032	10032	10032	10032	10032	10032	10032	10032	10032	10032	10032	10032	20013	20013	20013	20013	20013	20013	20013	20013	20013	20013	20013	20013	20013	20013	20013	20013	20013	20013	20013	20013	20013	20013	20013	20013	20013	20013	20013	20013	20013	20013	20013	20013	20013	20013	20013	20013	20013	20013	20023	20023	20023	20023	20023	20023	20023	20023	20023	20023	20023	20023	20023	20023	20023	20023	20023	20023	20023	20023	20023	20023	20023	20023	20023	20023	20023	20023	20023	20023	20023	20023	20023	20023	20023	20023	20023	20023	20023	20033	20033	20033	20033	20033	20033	20033	20033	20033	20033	20033	20033	20033	20033	20033	20033	20033	20033	20033	20033	20033	20033	20033	20033	20033	20033	20033	20033	20033	20033	20033	20033	20033	20033	20033	20033	20033	20033	20033	20043	20043	20043	20043	20043	20043	20043	20043	20043	20043	20043	20043	20043	20043	20043	20043	20043	20043	20043	20043	20043	20043	20043	20043	20043	20043	20043	20043	20043	20043	20043	20043	20043	20043	20043	20043	20043	20043	20043	10015	10015	10015	10015	10015	10015	10015	10015	10025	10025	10025	10025	10025	10025	10025	10025	10035	10035	10035	10035	10035	10035	10035	10035	10035	20015	20015	20015	20015	20015	20015	20015	20015	20015	20015	20015	20015	20015	20025	20025	20025	20025	20025	20025	20025	20025	20025	20025	20025	20025	20035	20035	20035	20035	20035	20035	20035	20035	20035	20035	20035	20035	20035	20035	30015	30015	30015	30015	30015	30015	30015	30015	30015	30015	30015	30015	30015	30015	30015	30015	30025	30025	30025	30025	30025	30025	30025	30025	30025	30025	30025	30025	30025	30025	30025	30025	30025	30035	30035	30035	30035	30035	30035	30035	30035	30035	30035	30035	30035	30035	30035	30035	30035]';
    data.Time = [0	0	0.0208	0.08333	1	3	6.99	8	13.99	15	20.99	21.02083	21.08333	22	28	35	42	49	56	63	70	77	0	0	0.0208	0.08333	1	3	6.99	8	13.99	15	20.99	21.02083	21.08333	22	28	35	42	49	56	63	70	77	0	0	0.0208	0.08333	1	3	6.99	8	13.99	15	20.99	21.02083	21.08333	22	28	29	0	0	0.0208	0.08333	1	3	6.99	8	13.99	15	20.99	21.02083	21.08333	22	28	29	0	0	0.0208	0.08333	1	3	6.99	8	13.99	15	20.99	21.02083	21.08333	22	28	35	42	49	56	63	70	77	0	0	0.0208	0.08333	1	3	6.99	8	13.99	15	20.99	21.02083	21.08333	22	28	35	42	49	56	63	70	77	0	0	0.0208	0.08333	1	3	6.99	8	13.99	15	20.99	21.02083	21.08333	22	28	29	0	0	0.0208	0.08333	1	3	6.99	8	13.99	15	20.99	21.02083	21.08333	22	29	28	0	0	0.0035	0.0208	0.0208	0.08333	0.08333	1	1	3	3	6.99	6.99	8	8	13.99	13.99	15	15	20.99	20.99	21.0035	21.02083	21.02083	21.08333	22	24	28	29	0	0	0.0035	0.0208	0.0208	0.08333	0.08333	1	1	3	3	6.99	6.99	8	8	13.99	13.99	15	15	20.99	20.99	21.0035	21.02083	21.02083	21.08333	21.08333	22	22	24	28	28	29	0	0	0.0035	0.0208	0.0208	0.08333	0.08333	1	1	3	3	6.99	6.99	8	8	13.99	13.99	15	15	20.99	21.0035	21.02083	21.02083	21.08333	21.08333	22	24	28	29	0	0	0.0035	0.0208	0.0208	0.08333	0.08333	1	1	3	3	6.99	6.99	8	8	13.99	13.99	15	15	20.99	21.0035	21.02083	21.02083	21.08333	21.08333	22	28	29	0	0	0.0035	0.0208	0.0208	0.08333	0.08333	1	1	3	3	6.99	6.99	8	8	13.99	13.99	15	15	20.99	21.0035	21.02083	21.02083	21.08333	22	28	29	0	0	0.0035	0.0208	0.0208	0.08333	0.08333	1	1	3	3	6.99	6.99	8	8	13.99	13.99	15	15	20.99	20.99	21.0035	21.02083	21.02083	21.08333	21.08333	22	22	24	24	28	28	29	0	0	0.0035	0.0208	0.0208	0.08333	0.08333	1	1	3	3	6.99	6.99	8	8	13.99	13.99	15	15	20.99	20.99	21.0035	21.02083	21.02083	21.08333	21.08333	22	22	24	28	29	0	0	0.0035	0.0208	0.0208	0.08333	0.08333	1	1	3	3	6.99	6.99	8	8	13.99	15	20.99	21.0035	21.02083	21.02083	21.08333	22	24	28	29	0	0	0.0035	0.0208	0.0208	0.08333	0.08333	1	1	3	3	6.99	6.99	8	8	13.99	13.99	15	15	20.99	20.99	21.0035	21.02083	21.02083	21.08333	21.08333	22	22	24	24	28	28	35	35	42	42	49	49	56	56	63	63	70	70	77	77	0	0	0.0035	0.0208	0.0208	0.08333	0.08333	1	1	3	3	6.99	6.99	8	8	13.99	13.99	15	15	20.99	20.99	21.0035	21.02083	21.02083	21.08333	21.08333	22	22	24	24	28	28	29	0	0	0.0035	0.0208	0.0208	0.08333	0.08333	1	1	3	3	6.99	6.99	8	8	13.99	13.99	15	15	20.99	20.99	21.0035	21.02083	21.02083	21.08333	21.08333	22	22	24	24	28	28	35	35	42	42	49	49	56	56	63	63	70	70	77	77	0	0	0.0035	0.0208	0.0208	0.08333	0.08333	1	1	3	3	6.99	6.99	8	8	13.99	13.99	15	15	20.99	20.99	21.0035	21.02083	21.02083	21.08333	21.08333	22	22	24	24	28	28	29	0	0	0.0035	0.0208	0.0208	0.08333	0.08333	1	1	3	3	6.99	6.99	8	8	13.99	13.99	15	15	20.99	20.99	21.0035	21.02083	21.02083	21.08333	21.08333	22	22	24	24	28	28	29	0	0	0.0035	0.0208	0.0208	0.08333	0.08333	1	1	3	3	6.99	6.99	8	8	13.99	13.99	15	15	20.99	20.99	21.0035	21.02083	21.02083	21.08333	21.08333	22	22	24	24	28	28	35	35	42	42	49	49	56	56	63	63	70	70	77	77	0	0	0.0035	0.0208	0.0208	0.08333	0.08333	1	1	3	3	6.99	6.99	8	8	13.99	13.99	15	15	20.99	20.99	21.0035	21.02083	21.02083	21.08333	21.08333	22	22	24	24	28	28	35	35	42	42	49	49	56	56	63	63	70	70	77	77	0	0	0.0035	0.08333	0.08333	0.16667	0.16667	0.25	0.25	0.5	0.5	0.75	1	1	2	3	4	5	6	7	0	0	0.0035	0.08333	0.08333	0.16667	0.16667	0.25	0.25	0.5	0.5	0.75	1	1	2	3	4	5	6	7	0	0	0.0035	0.08333	0.08333	0.16667	0.16667	0.25	0.25	0.5	0.5	0.75	1	1	2	3	4	5	6	7	0	0	0.0035	0.08333	0.08333	0.16667	0.25	0.25	0.5	1	1	3	3	6.99	6.99	7.083333	7.083333	7.25	7.5	8	8	10	13.99	13.99	14.08333	14.08333	15	15	20.99	20.99	21.08333	21.08333	22	22	24	28	29	35	0	0	0.0035	0.08333	0.08333	0.16667	0.25	0.25	0.5	1	1	3	3	6.99	6.99	7.083333	7.083333	7.25	7.5	8	8	10	13.99	13.99	14.08333	14.08333	15	15	20.99	20.99	21.08333	21.08333	22	22	24	28	28	29	35	0	0	0.0035	0.08333	0.08333	0.16667	0.25	0.25	0.5	1	1	3	3	6.99	6.99	7.083333	7.083333	7.25	7.5	8	8	10	13.99	13.99	14.08333	14.08333	15	15	20.99	20.99	21.08333	21.08333	22	22	24	28	28	29	35	0	0	0.0035	0.08333	0.08333	0.16667	0.25	0.25	0.5	1	1	3	3	6.99	6.99	7.083333	7.083333	7.25	7.5	8	8	10	13.99	13.99	14.08333	14.08333	15	15	20.99	20.99	21.08333	21.08333	22	22	24	28	28	29	35	0	0	0.08333	0.08333	1	1	2	2	0	0	0.08333	0.08333	1	1	2	2	0	0	0.08333	0.08333	1	1	2	2	3	0	0	0.08333	0.08333	1	1	2	2	6	6.99	13	13.99	14.08333	0	0	0.08333	0.08333	1	1	2	2	6	6.99	13	13.99	0	0	0.08333	0.08333	1	1	2	2	6	6.99	7.083333	13	13.99	14.08333	0	0	0.08333	0.08333	1	1	2	2	6	6.99	13	13.99	20.99	21.02083	28	35	0	0	0.08333	0.08333	1	1	2	2	6	6.99	13	13.99	14.08333	20	20.99	27	28	0	0	0.08333	0.08333	1	1	2	2	6	6.99	7.083333	13	13.99	20	20.99	24]';
    data.PK = [0	0	0	0	0	0	0	0	0	0	0	0	0	0	0	0	0	0	0	0	0	0	0	0	0	0	0	0	0	0	0	0	0	0	0	0	0	0	0	0	0	0	0	0	0	0	0	0	0	0	0	0	0	0	0	0	0	0	0	0	0	0	0	0	0	0	0	0	0	0	0	0	0	0	0	0	0	0	0	0	0	0	0	0	0	0	0	0	0	0	0	0	0	0	0	0	0	0	0	0	0	0	0	0	0	0	0	0	0	0	0	0	0	0	0	0	0	0	0	0	0	0	0	0	0	0	0	0	0	0	0	0	0	0	0	0	0	0	0	0	0	0	0	0	0	0	0	0	0	0	0	0	NaN	NaN	0.2640403	0.2213056	NaN	0.1629659	NaN	0.0728356	NaN	0.0406556	NaN	0.0245341	NaN	0.1146563	NaN	0.0000751	NaN	0.0000515	NaN	0.000028	NaN	0.0105016	0.0006849	NaN	NaN	NaN	NaN	NaN	NaN	NaN	NaN	0.2332445	0.1959979	NaN	0.142171	NaN	0.0752559	NaN	0.0318131	NaN	0.0162593	NaN	0.0958574	NaN	0.000274	NaN	0.0000758	NaN	0.0001743	NaN	0.0010088	0.0004916	NaN	0.0001947	NaN	0.0004251	NaN	0.0003265	0.0001845	NaN	NaN	NaN	NaN	0.1686492	0.162289	NaN	0.1433326	NaN	0.0674893	NaN	0.0408073	NaN	0.0225186	NaN	0.1203481	NaN	0.0014424	NaN	0.0012336	NaN	NaN	0.0243615	0.0053152	NaN	0.0006035	NaN	NaN	NaN	NaN	NaN	NaN	NaN	0.2175346	0.177481	NaN	0.1411201	NaN	0.0618882	NaN	0.0280164	NaN	0.0134541	NaN	0.1168881	NaN	0.0003443	NaN	0.0002658	NaN	NaN	0.0334371	0.0043992	NaN	0.0003432	NaN	NaN	NaN	NaN	NaN	NaN	3.1888417	2.8535764	NaN	2.5099215	NaN	0.5869243	NaN	0.223298	NaN	0.1241675	NaN	1.1262077	NaN	0.0006275	NaN	0.0005207	NaN	NaN	0.2382489	0.037268	NaN	NaN	NaN	NaN	NaN	NaN	NaN	3.4794462	2.3985332	NaN	2.0898253	NaN	0.6583657	NaN	0.2880754	NaN	0.1545607	NaN	1.3265945	NaN	0.4520308	NaN	1.8842861	NaN	0.476899	NaN	3.6161155	3.1494151	NaN	3.3722552	NaN	1.8748962	NaN	0.9728879	NaN	0.1796971	NaN	NaN	NaN	NaN	3.2604272	2.4933571	NaN	2.6771311	NaN	0.855356	NaN	0.4121558	NaN	0.2231514	NaN	1.7756952	NaN	0.0298833	NaN	0.0413603	NaN	0.0010834	NaN	0.5114646	0.1693259	NaN	0.0638295	NaN	0.0017536	NaN	NaN	NaN	NaN	NaN	NaN	3.8493076	2.8483388	NaN	2.4493152	NaN	0.6896887	NaN	0.395001	NaN	0.2219577	NaN	1.797741	NaN	NaN	NaN	NaN	0.1615655	0.0144032	NaN	NaN	NaN	NaN	NaN	NaN	NaN	NaN	27.2411836	27.8495289	NaN	22.8537216	NaN	9.9908184	NaN	3.5944429	NaN	2.0666603	NaN	15.1388833	NaN	3.8452742	NaN	18.8961635	NaN	5.8302267	NaN	39.161229	30.2105359	NaN	32.1902788	NaN	20.5881822	NaN	11.2716925	NaN	4.4396874	NaN	2.3912569	NaN	0.7556448	NaN	0.2336702	NaN	0.0865723	NaN	0.0409525	NaN	0.0025583	NaN	0.0002627	NaN	NaN	NaN	33.4027561	27.9228026	NaN	26.2310004	NaN	9.5561576	NaN	3.5216158	NaN	1.8909662	NaN	17.2337968	NaN	4.8387039	NaN	14.6364786	NaN	7.515908	NaN	40.3021942	31.9895848	NaN	31.5076602	NaN	20.2980603	NaN	11.768373	NaN	9.5582183	NaN	NaN	NaN	NaN	32.4374065	28.3546028	NaN	25.7468887	NaN	10.7322034	NaN	4.5169198	NaN	2.5009115	NaN	17.0119473	NaN	2.9394766	NaN	8.1829224	NaN	3.6345797	NaN	29.2232719	27.8291057	NaN	24.8581023	NaN	18.8303049	NaN	10.9047979	NaN	6.7189638	NaN	6.4958291	NaN	2.5961455	NaN	0.9566687	NaN	0.4791691	NaN	0.2205854	NaN	0.0949865	NaN	0.0001742	NaN	NaN	NaN	37.2649212	33.7448862	NaN	27.9449267	NaN	13.7328106	NaN	6.2402667	NaN	3.5931321	NaN	19.0617382	NaN	6.8796567	NaN	25.7046764	NaN	11.8142063	NaN	40.3016523	42.5752501	NaN	37.4178573	NaN	25.5683591	NaN	18.7130492	NaN	12.3043908	NaN	NaN	NaN	NaN	32.6285998	30.1131073	NaN	30.0890371	NaN	13.9794739	NaN	5.1124753	NaN	2.4431534	NaN	19.8521508	NaN	6.2679149	NaN	24.6701689	NaN	10.1698079	NaN	36.3871967	37.6044313	NaN	34.7786309	NaN	27.5927235	NaN	15.2612384	NaN	11.6307241	NaN	NaN	NaN	NaN	29.5734109	29.3687074	NaN	24.8409196	NaN	14.6595383	NaN	5.5246504	NaN	3.1668786	NaN	20.5709548	NaN	6.6163472	NaN	24.3450338	NaN	12.785914	NaN	40.0077723	39.7882652	NaN	38.7140835	NaN	28.0477221	NaN	21.3169506	NaN	12.6723631	NaN	8.3862289	NaN	5.678561	NaN	2.8939405	NaN	1.8104492	NaN	1.1867374	NaN	0.6577283	NaN	0.3686316	NaN	NaN	NaN	31.7866878	28.4631505	NaN	24.7493984	NaN	11.2403971	NaN	4.5079421	NaN	2.1779602	NaN	14.6820591	NaN	3.6692346	NaN	14.0962326	NaN	8.4613392	NaN	32.552806	33.4989316	NaN	31.9919393	NaN	23.6155276	NaN	13.208969	NaN	8.8502183	NaN	5.8259956	NaN	2.4650576	NaN	0.7521695	NaN	0.3374412	NaN	0.0524765	NaN	0.0005907	NaN	0.0006119	NaN	NaN	NaN	28.37943227	24.99443908	NaN	31.2230909	NaN	26.48427339	NaN	17.41472147	NaN	NaN	13.68006294	NaN	NaN	NaN	NaN	NaN	NaN	3.512384993	NaN	NaN	21.73457818	15.44666897	NaN	18.15603004	NaN	13.88638685	NaN	9.305854216	NaN	NaN	7.355399635	NaN	NaN	NaN	NaN	NaN	NaN	1.980136588	NaN	NaN	25.17130164	19.81620516	NaN	18.58548597	NaN	16.92597434	NaN	10.09609938	NaN	NaN	9.059030283	NaN	NaN	NaN	NaN	NaN	NaN	2.379045235	NaN	NaN	30.31165625	27.20036675	NaN	NaN	18.87367354	NaN	NaN	2.708714049	NaN	3.549174963	NaN	1.871003654	NaN	25.07413683	NaN	NaN	NaN	14.67969014	NaN	NaN	0.502698498	NaN	16.43840041	NaN	3.575565538	NaN	0.018032128	NaN	3.030593735	NaN	0.086755766	NaN	NaN	NaN	NaN	NaN	NaN	NaN	28.50933578	22.85288801	NaN	NaN	16.6037357	NaN	NaN	9.862273284	NaN	2.889835956	NaN	2.033053847	NaN	29.59255308	NaN	NaN	NaN	16.07520186	NaN	NaN	3.959369427	NaN	35.91739501	NaN	19.79319385	NaN	6.167466649	NaN	35.82780322	NaN	21.47245754	NaN	NaN	7.316794951	NaN	NaN	NaN	NaN	NaN	30.58350632	25.47119237	NaN	NaN	17.97850287	NaN	NaN	8.868429014	NaN	4.160329133	NaN	2.76112136	NaN	22.81251012	NaN	NaN	NaN	15.2370818	NaN	NaN	5.658023883	NaN	35.17501462	NaN	20.41547502	NaN	10.65236013	NaN	34.16800223	NaN	24.51893769	NaN	NaN	10.99215541	NaN	NaN	NaN	NaN	NaN	29.75634326	29.54004155	NaN	NaN	16.89907179	NaN	NaN	10.59342403	NaN	3.208201707	NaN	1.866619164	NaN	26.19127504	NaN	NaN	NaN	15.59080477	NaN	NaN	4.662058242	NaN	39.49152009	NaN	21.27992076	NaN	10.43971676	NaN	36.47490689	NaN	26.0905591	NaN	NaN	9.627395143	NaN	NaN	NaN	NaN	NaN	37.24818101	NaN	13.69152663	NaN	8.359813602	NaN	NaN	NaN	36.7201279	NaN	13.20502943	NaN	6.306415379	NaN	NaN	NaN	16.17141123	NaN	12.82348917	NaN	8.064960198	NaN	NaN	NaN	NaN	44.08130493	NaN	20.61068228	NaN	8.742180815	NaN	2.641319361	NaN	0.773379748	NaN	NaN	NaN	NaN	35.25311267	NaN	15.22665061	NaN	5.356553689	NaN	2.480524187	NaN	1.137823425	NaN	NaN	NaN	34.39422825	NaN	17.13905887	NaN	3.880684351	NaN	0.649924307	NaN	NaN	0.000916984	NaN	NaN	NaN	NaN	48.46852882	NaN	21.96853968	NaN	10.22531157	NaN	2.416703739	NaN	1.100207402	NaN	NaN	NaN	NaN	NaN	NaN	NaN	43.28711456	NaN	18.38868648	NaN	10.34127112	NaN	3.368918729	NaN	1.111085815	NaN	NaN	0.744789354	NaN	0.471564381	NaN	NaN	NaN	46.41196362	NaN	18.36835052	NaN	5.500102201	NaN	3.703998974	NaN	NaN	1.623978376	NaN	0.889952405	NaN	NaN]';
        
    cpos=data.AnimalID==VPid;
    Tvec=data.Time(cpos);
    PKvec=data.PK(cpos);
    Tvec=Tvec(isnan(PKvec)==0);
    PKvec=PKvec(isnan(PKvec)==0);
    [TvecR,dpos]=unique(Tvec);
    PKvecR=PKvec(dpos);
   
    % Iraj: updated the last time point
    PKvecR=max(1e-6,PKvecR);
    TvecR=[-1; TvecR];
    PKvecR=[PKvecR(1); PKvecR];    
    PKvecR=log10(PKvecR);

    % Iraj: Adding missing data point for t = 20.99
    if (VPid == 2501) || (VPid == 2502) || (VPid == 3001)
        ind1 = (TvecR == 8);        
        ind2 = (TvecR == 13.99);
        ind3 = (TvecR == 15);
        ind4 = (TvecR <= 15);
        ind5 = (TvecR > 15);
        m_tmp = (PKvecR(ind2)-PKvecR(ind1))/(13.99-8);
        PK_tmp = PKvecR(ind3)+ m_tmp *(20.8-15);
        TvecR = [TvecR(ind4); 20.8; TvecR(ind5)];
        PKvecR = [PKvecR(ind4); PK_tmp; PKvecR(ind5)];
    end  

    m = (PKvecR(end)-PKvecR(end-1))/(TvecR(end)-TvecR(end-1));
    m = min(m, -0.02);
    TvecR=[TvecR; end_time];
    PKvecR=[PKvecR; max(-6, PKvecR(end)+m*(end_time-TvecR(end-1)))];    
    
    out = 10^interp1(TvecR, PKvecR, ticker);
end

end
