# Supplementary material for: Mitigating the risk of cytokine release syndrome in a Phase I trial of CD20/CD3 bispecific antibody mosunetuzumab in NHL: impact of translational system modeling
Source: NPJ Syst Biol Appl. 2020 Aug 28;6:28. doi: 10.1038/s41540-020-00145-7 (PMC7455723; doi:10.1038/s41540-020-00145-7)
Supplement: Supplementary file 3 — Supplementary Data File 1 [file 41540_2020_145_MOESM3_ESM.zip › Supp Matlab Code/PK_validation_2.m]

function [out] = PK_validation_2(TDBc_ugperkg, Vc, PKflag, VPid, ticker, end_time) 

% persistent data

if ( PKflag == 1 )
    out = (TDBc_ugperkg/Vc>1e-5)*TDBc_ugperkg/Vc;      
else
    data.AnimalID = [1	1	1	1	1	1	1	1001	1001	1001	1001	1001	1001	1001	1002	1002	1002	1002	1002	1002	1002	1003	1003	1003	1003	1003	1003	1003	1004	1004	1004	1004	1004	1004	1004	1004	1005	1005	1005	1005	1005	1005	1005	1005	1006	1006	1006	1006	1006	1006	1006	1006	1006	1006	1006	1006	1006	1006	1007	1007	1007	1007	1007	1007	1007	1007	1007	1007	1007	1007	1007	1007	1501	1501	1501	1501	1501	1501	1501	1502	1502	1502	1502	1502	1502	1502	1503	1503	1503	1503	1503	1503	1503	1504	1504	1504	1504	1504	1504	1504	1504	1505	1505	1505	1505	1505	1505	1505	1505	1506	1506	1506	1506	1506	1506	1506	1506	1506	1506	1506	1506	1506	1506	1507	1507	1507	1507	1507	1507	1507	1507	1507	1507	1507	1507	1507	1507	2002	2002	2002	2002	2002	2002	2002	2003	2003	2003	2003	2003	2003	2003	2501	2501	2501	2501	2501	2501	2501	2502	2502	2502	2502	2502	2502	2502	2503	2503	2503	2503	2503	2503	2503	2504	2504	2504	2504	2504	2504	2504	2504	2505	2505	2505	2505	2505	2505	2505	2505	3001	3001	3001	3001	3001	3001	3001	3002	3002	3002	3002	3002	3002	3002	3003	3003	3003	3003	3003	3003	3003	3004	3004	3004	3004	3004	3004	3004	3004	3005	3005	3005	3005	3005	3005	3005	3005	3501	3501	3501	3501	3501	3501	3501	3502	3502	3502	3502	3502	3502	3502	3503	3503	3503	3503	3503	3503	3503	3504	3504	3504	3504	3504	3504	3504	3504	4001	4001	4001	4001	4001	4001	4001	4002	4002	4002	4002	4002	4002	4002	4003	4003	4003	4003	4003	4003	4003	4004	4004	4004	4004	4004	4004	4004	4004	4005	4005	4005	4005	4005	4005	4005	4005	4006	4006	4006	4006	4006	4006	4006	4006	4006	4006	4006	4006	4006	4006	4007	4007	4007	4007	4007	4007	4007	4007	4007	4007	4007	4007	4007	4007	4501	4501	4501	4501	4501	4501	4501	4502	4502	4502	4502	4502	4502	4502	4503	4503	4503	4503	4503	4503	4503	4504	4504	4504	4504	4504	4504	4504	4504	4505	4505	4505	4505	4505	4505	4505	4505	4506	4506	4506	4506	4506	4506	4506	4506	4506	4506	4506	4506	4506	4506	4507	4507	4507	4507	4507	4507	4507	4507	4507	4507	4507	4507	4507	4507	5	5	5	5	5	5	5	5	5001	5001	5001	5001	5001	5001	5001	5002	5002	5002	5002	5002	5002	5002	5003	5003	5003	5003	5003	5003	5003	5004	5004	5004	5004	5004	5004	5004	5004	5005	5005	5005	5005	5501	5501	5501	5501	5501	5501	5501	5502	5502	5502	5502	5502	5502	5502	5503	5503	5503	5503	5503	5503	5504	5504	5504	5504	5504	5504	5504	5504	5505	5505	5505	5505	5505	5505	5505	5505	7	7	7	7	7	7	7	7	8	8	8	8	8	8	8	8]';
    data.Time = [0	0.0208	0.0833	0.25	1	3	7	0	0.0208	0.0833	0.25	1	3	7	0	0.0283	0.0833	0.25	1	3	7	0	0.0208	0.0833	0.25	1	3	7	0	0.0833	0.25	1	14	21	3	7	0	0.0833	0.25	1	14	21	3	7	0	0.0208	0.0833	0.25	1	14	21	28	3	35	42	49	56	7	0	0.0208	0.0833	0.25	1	14	21	28	3	35	42	49	56	7	0	0.0208	0.0833	0.25	1	3	7	0	0.0208	0.0833	0.25	1	3	7	0	0.0208	0.0833	0.25	1	3	7	0	0.0833	0.25	1	14	21	3	7	0	0.0833	0.25	1	14	21	3	7	0	0.0208	0.0833	0.25	1	14	21	28	3	35	42	49	56	7	0	0.0208	0.0833	0.25	1	14	21	28	3	35	42	49	56	7	0	0.0208	0.0833	0.25	1	3	7	0	0.0208	0.0833	0.25	1	3	7	0	0.0208	0.0833	0.25	1	3	7	0	0.0208	0.0833	0.25	1	3	7	0	0.0208	0.0833	0.25	1	3	7	0	0.0833	0.25	1	14	21	3	7	0	0.0833	0.25	1	14	21	3	7	0	0.0208	0.0833	0.25	1	3	7	0	0.0208	0.0833	0.25	1	3	7	0	0.0208	0.0833	0.25	1	3	7	0	0.0833	0.25	1	14	21	3	7	0	0.0833	0.25	1	14	21	3	7	0	0.0208	0.0833	0.25	1	3	7	0	0.0208	0.0833	0.25	1	3	7	0	0.0208	0.0833	0.25	1	3	7	0	0.0833	0.25	1	14	21	3	7	0	0.0283	0.0833	0.25	1	3	7	0	0.0208	0.0833	0.25	1	3	7	0	0.0283	0.0833	0.25	1	3	7	0	0.0833	0.25	1	14	21	3	7	0	0.0833	0.25	1	14	21	3	7	0	0.0208	0.0833	0.25	1	14	21	28	3	35	42	49	56	7	0	0.0208	0.0833	0.25	1	14	21	28	3	35	42	49	56	7	0	0.0208	0.0833	0.25	1	3	7	0	0.0208	0.0833	0.25	1	3	7	0	0.0208	0.0833	0.25	1	3	7	0	0.0833	0.25	1	14	21	3	7	0	0.0833	0.25	1	14	21	3	7	0	0.0208	0.0833	0.25	1	14	21	28	3	35	42	49	56	7	0	0.0208	0.0833	0.25	1	14	21	28	3	35	42	49	56	7	0	0.0833	0.25	1	14	21	7	72	0	0.0208	0.0833	0.25	1	3	7	0	0.0208	0.0833	0.25	1	3	7	0	0.0208	0.0833	0.25	1	3	7	0	0.0833	0.25	1	14	21	3	7	0	0.0833	0.25	1	0	0.0208	0.0833	0.25	1	3	7	0	0.0208	0.0833	0.25	1	3	7	0	0.0208	0.0833	0.25	3	7	0	0.0833	0.25	1	14	21	3	7	0	0.0833	0.25	1	14	21	3	7	0	0.0833	0.25	1	14	21	3	7	0	0.0833	0.25	1	14	21	3	7]';
    data.PK = [NaN	0.192	0.163	0.163	0.0818	0.0504	0.0242	NaN	NaN	NaN	NaN	NaN	NaN	NaN	NaN	15.3	15.4	10.9	6.89	3.44	1.82	NaN	NaN	NaN	NaN	NaN	NaN	NaN	NaN	NaN	NaN	NaN	NaN	NaN	NaN	NaN	NaN	NaN	NaN	NaN	NaN	NaN	NaN	NaN	NaN	NaN	NaN	NaN	NaN	NaN	NaN	NaN	NaN	NaN	NaN	NaN	NaN	NaN	NaN	NaN	NaN	NaN	NaN	NaN	NaN	NaN	NaN	NaN	NaN	NaN	NaN	NaN	NaN	NaN	NaN	NaN	NaN	NaN	NaN	NaN	NaN	NaN	NaN	NaN	NaN	NaN	NaN	NaN	NaN	NaN	NaN	NaN	NaN	NaN	NaN	NaN	NaN	NaN	NaN	NaN	NaN	NaN	NaN	NaN	NaN	NaN	NaN	NaN	NaN	NaN	NaN	NaN	NaN	NaN	NaN	NaN	NaN	NaN	NaN	NaN	NaN	NaN	NaN	NaN	NaN	NaN	NaN	NaN	NaN	NaN	NaN	NaN	NaN	NaN	NaN	NaN	NaN	NaN	0.193	0.146	0.16	0.0848	0.0475	0.0198	NaN	0.169	0.149	0.147	0.0701	0.041	0.0191	NaN	0.192	0.153	0.155	0.091	0.0523	0.0259	NaN	0.167	0.157	0.146	0.0815	0.047	0.0233	NaN	0.176	0.142	0.155	0.0719	0.0432	0.0207	NaN	0.0925	0.137	0.0793	0.0129	0.00491	0.051	0.0272	NaN	0.121	0.128	0.081	NaN	NaN	0.0503	0.0286	NaN	1.6	1.46	1.22	0.533	0.304	0.139	NaN	1.72	1.39	1.07	0.374	0.266	0.173	NaN	1.96	1.54	1.32	0.472	0.291	0.194	NaN	1.28	0.839	0.347	NaN	NaN	0.226	0.119	NaN	1.44	1.09	0.373	NaN	NaN	0.17	0.0831	NaN	1.52	1.33	0.933	0.382	0.139	0.0657	NaN	1.59	1.24	1.03	0.456	0.252	0.151	NaN	1.8	1.68	1.21	0.685	0.422	0.271	NaN	1.59	1.11	0.605	0.0043	NaN	0.354	0.183	NaN	19.6	19	11.8	7.29	3.86	2.16	NaN	NaN	NaN	NaN	NaN	NaN	NaN	NaN	17.9	16.1	11.9	6.49	3.41	1.8	NaN	17.1	12.2	6.09	0.674	NaN	2.82	1.49	NaN	0.368	2.35	4.46	0.993	0.115	3.45	2.34	NaN	17.1	16.4	11.1	6.56	1.01	0.637	0.297	3.24	0.164	0.0726	0.0443	NaN	2.1	NaN	19.2	18.9	13.7	8.46	1.3	0.741	0.351	4.08	0.15	0.0772	0.0593	0.0321	2.56	NaN	17.7	15.9	10.2	7.28	2.78	1.39	NaN	21.9	17.8	11.8	6.2	2.87	1.36	NaN	17.6	14.4	11.3	6.93	4.11	2.41	NaN	15.2	12.4	7.22	0.95	0.466	3.87	2.53	NaN	18.7	16.4	8.06	0.656	0.24	3.48	1.74	NaN	17.1	13.7	13.1	6.92	0.961	0.584	0.0733	3.52	0.00636	NaN	NaN	NaN	2.09	NaN	15.8	13.5	12.5	7.88	0.893	0.482	0.206	4.49	0.109	0.0765	0.0371	0.0242	2.14	NaN	0.142	0.12	0.0623	NaN	NaN	0.0229	0.0354	NaN	0.0694	0.676	2.85	5.15	3.66	2.6	NaN	1.07	2.23	4.28	4.48	3.75	2.35	NaN	0.0778	0.669	3.83	5.12	3.9	2.36	NaN	1.13	3.77	4.03	0.415	0.215	2.82	1.09	NaN	19.4	15.1	8.96	NaN	0.208	1.4	3.41	5.74	3.95	2.08	NaN	0.253	1.18	3.95	5.79	4.59	2.87	NaN	0.193	0.787	3.09	5.6	3.18	NaN	0.908	3.74	5.38	0.957	0.379	3.42	1.85	NaN	0.521	3.13	3.52	0.112	NaN	2.72	1.7	NaN	0.149	0.144	0.0797	0.0117	NaN	0.0466	0.0271	NaN	1.68	1.14	0.463	0.0531	0.0206	0.328	0.142]';
    
    cpos=data.AnimalID==VPid;
    Tvec=data.Time(cpos);
    PKvec=data.PK(cpos);
    [Tvec, ind] = sort(Tvec);
    PKvec = PKvec(ind);
    
    % this is for tissue validation, the first timepoint with NA value  has a
    % value less than 0.003
    % New code by Iraj: Sep, 19, 2016 to include 0.003
    tmp_ind = find(isnan(PKvec));
    if length(tmp_ind) > 1
        PKvec(tmp_ind(2)) = 0.0015;
    end
    
    
    Tvec=Tvec(isnan(PKvec)==0);
    PKvec=PKvec(isnan(PKvec)==0);
    [TvecR,dpos]=unique(Tvec);
    PKvecR=PKvec(dpos);
   
    % Iraj: updated the last time point
    PKvecR=max(1e-6,PKvecR);
    TvecR=[-1; TvecR];
    PKvecR=[PKvecR(1); PKvecR];    
    PKvecR=log10(PKvecR);

    m = (PKvecR(end)-PKvecR(end-1))/(TvecR(end)-TvecR(end-1));
    m = min(m, -0.02);
    TvecR=[TvecR; end_time];
    PKvecR=[PKvecR; max(-9, PKvecR(end)+m*(end_time-TvecR(end-1)))];    
    
    out = 10^interp1(TvecR, PKvecR, ticker);
end

end
