# Supplementary material for: Mitigating the risk of cytokine release syndrome in a Phase I trial of CD20/CD3 bispecific antibody mosunetuzumab in NHL: impact of translational system modeling
Source: NPJ Syst Biol Appl. 2020 Aug 28;6:28. doi: 10.1038/s41540-020-00145-7 (PMC7455723; doi:10.1038/s41540-020-00145-7)
Supplement: Supplementary file 3 — Supplementary Data File 1 [file 41540_2020_145_MOESM3_ESM.zip › Supp Matlab Code/PK_v26.m]

function [out] = PK_v26(TDBc_ugperkg, Vc, PKflag, VPid, ticker, end_time, fvalidation) 

if fvalidation == 0
    out = PK(TDBc_ugperkg, Vc, PKflag, VPid, ticker, end_time);
elseif fvalidation == 1
    out = PK_validation(TDBc_ugperkg, Vc, PKflag, VPid, ticker, end_time);
elseif fvalidation == 2
    out = PK_validation_2(TDBc_ugperkg, Vc, PKflag, VPid, ticker, end_time);
elseif fvalidation == 5
    out = PK_mean(TDBc_ugperkg, Vc, 0, VPid, ticker, end_time);    
else
    out = 0;
end

end
