# Supplementary material for: Mitigating the risk of cytokine release syndrome in a Phase I trial of CD20/CD3 bispecific antibody mosunetuzumab in NHL: impact of translational system modeling
Source: NPJ Syst Biol Appl. 2020 Aug 28;6:28. doi: 10.1038/s41540-020-00145-7 (PMC7455723; doi:10.1038/s41540-020-00145-7)
Supplement: Supplementary file 3 — Supplementary Data File 1 [file 41540_2020_145_MOESM3_ESM.zip › Supp Matlab Code/dataset_blin.xlsx]

## Sheet: Sheet1
schedule	ID	Time	Bcells	CD8Tcells	fracCD69
cont_infusion	1	0	8.3	342.47	0.2181
cont_infusion	1	0.0416	1	271.23
cont_infusion	1	0.083	1	60.27
cont_infusion	1	0.25	1	106.85
cont_infusion	1	0.5	1	73.97
cont_infusion	1	1	1	82.19	0.4872
cont_infusion	1	2	1	180.82
cont_infusion	1	7	1	586.3
cont_infusion	1	14	1	243.84
cont_infusion	1	21	1	243.84
cont_infusion	1	28	1	205.48
cont_infusion	1	35	1	410.96
cont_infusion	2	0	2.2	221.85	0.2181
cont_infusion	2	0.0416	1	122.3
cont_infusion	2	0.083	1	52.17
cont_infusion	2	0.25	1	52.17
cont_infusion	2	0.5	1	22.78
cont_infusion	2	1	1	31.86	0.4872
cont_infusion	2	2	1	72.65
cont_infusion	2	7	1	423.65
cont_infusion	2	14	1	487.45
cont_infusion	2	21	1	605.56
cont_infusion	2	28	1	556.23
cont_infusion	2	35	1	364.38
cont_infusion	3	0	3.3	155.93	0.2181
cont_infusion	3	0.0416	1	92.47
cont_infusion	3	0.083	1	26.13
cont_infusion	3	0.25	1	26.13
cont_infusion	3	0.5	1	3.13
cont_infusion	3	1	1	3.13	0.4872
cont_infusion	3	2	1	32.06
cont_infusion	3	7	1	46.89
cont_infusion	3	14	1	272.47
cont_infusion	3	21	1	229.77
cont_infusion	3	28	1	175.55
cont_infusion	3	35	1	153.05
cont_infusion	4	0	37.1	332.79	0.2181
cont_infusion	4	0.0416	10	141.29
cont_infusion	4	0.083	1	51.8
cont_infusion	4	0.25	1	30.31
cont_infusion	4	0.5	1	30.31
cont_infusion	4	1	1	80.39	0.4872
cont_infusion	4	2	1	110.76
cont_infusion	4	7	1	352.12
cont_infusion	4	14	1	441.24
cont_infusion	4	21	1	281.6
cont_infusion	4	28	1	302.72
cont_infusion	4	35	1	159.18
cont_infusion	5	0	4.2	188.37	0.2181
cont_infusion	5	0.0416	1	46.84
cont_infusion	5	0.083	1	55.67
cont_infusion	5	0.25	1	117.57
cont_infusion	5	0.5	1	117.57
cont_infusion	5	1	1	129.25	0.4872
cont_infusion	5	2	1	55.35
cont_infusion	5	7	1	178.35
cont_infusion	5	14	1	215.48
cont_infusion	5	21	1	175.98
cont_infusion	5	28	1	593.48
cont_infusion	5	35	1	241.43
cont_infusion	6	0	40.2	371.28	0.2181
cont_infusion	6	0.0416	10	250.65
cont_infusion	6	0.083	1	81.46
cont_infusion	6	0.25	1	81.46
cont_infusion	6	0.5	1	81.46
cont_infusion	6	1	1	271.02	0.4872
cont_infusion	6	2	1	462.14
cont_infusion	6	7	1	401.04
cont_infusion	6	14	1	231.85
cont_infusion	6	21	1	252.22
cont_infusion	6	28	1	231.85
cont_infusion	6	35	1	260.05
cont_infusion	7	0	8.3	272.48	0.2181
cont_infusion	7	0.0416	1	100.63
cont_infusion	7	0.083	1	21.61
cont_infusion	7	0.25	1	43.33
cont_infusion	7	0.5	1	90.72
cont_infusion	7	1	1	13.66	0.4872
cont_infusion	7	2	1	122.24
cont_infusion	7	7	1	311.59
cont_infusion	7	14	1	342.8
cont_infusion	7	21	1	289.07
cont_infusion	7	28	1	342.01
cont_infusion	7	35	1	258.65
cont_infusion	8	0	459.2	1222.46	0.2181
cont_infusion	8	0.0416	140	520.57
cont_infusion	8	0.083	35	45.09
cont_infusion	8	0.25	35	28.84
cont_infusion	8	0.5	1	12.71
cont_infusion	8	1	1	28.84	0.4872
cont_infusion	8	2	1	206.64
cont_infusion	8	7	1	807.79
cont_infusion	8	14	1	1091.79
cont_infusion	8	21	1	1042.62
cont_infusion	8	28	1	618.25
cont_infusion	8	35	1	827.85
cont_infusion	9	0	6.2	66.15	0.2181
cont_infusion	9	0.0416	1	9.69
cont_infusion	9	0.083	1	9.69
cont_infusion	9	0.25	1	5.03
cont_infusion	9	0.5	1	5.03
cont_infusion	9	1	1	5.1	0.4872
cont_infusion	9	2	1	19.35
cont_infusion	9	7	1	245.91
cont_infusion	9	14	1	543.33
cont_infusion	9	21	1	487.8
cont_infusion	9	28	1	149.92
cont_infusion	9	35	1	292.04
cont_infusion	10	0	116.3	180.05	0.2181
cont_infusion	10	0.0416	80	107.06
cont_infusion	10	0.083	1	9.73
cont_infusion	10	0.25	1	4.87
cont_infusion	10	0.5	1	4.87
cont_infusion	10	1	1	9.73	0.4872
cont_infusion	10	2	1	48.66
cont_infusion	10	7	1	330.9
cont_infusion	10	14	1	301.7
cont_infusion	10	21	1	272.51
cont_infusion	10	28	1	228.71
cont_infusion	10	35	1	218.98
cont_infusion	11	0	20.2	321.75	0.2181
cont_infusion	11	0.0416	1	122.2
cont_infusion	11	0.083	1	22.41
cont_infusion	11	0.25	1	15
cont_infusion	11	0.5	1	10
cont_infusion	11	1	1	22.29	0.4872
cont_infusion	11	2	1	131.01
cont_infusion	11	7	1	624.7
cont_infusion	11	14	1	465.06
cont_infusion	11	21	1	1303.14
cont_infusion	11	28	1	145.79
cont_infusion	11	35	1	752.57
cont_infusion	12	0	17.2	151.77	0.2181
cont_infusion	12	0.0416	1	89.47
cont_infusion	12	0.083	1	20.4
cont_infusion	12	0.25	1	20.4
cont_infusion	12	0.5	1	8.22
cont_infusion	12	1	1	9.59	0.4872
cont_infusion	12	2	1	69.23
cont_infusion	12	7	1	321.34
cont_infusion	12	14	1	271.5
cont_infusion	12	21	1	191.86
cont_infusion	12	28	1	353.31
cont_infusion	12	35	1	159.9
cont_infusion	13	0	246.7	9.83	0.2181
cont_infusion	13	0.0416	120	9.83
cont_infusion	13	0.083	90	4.91
cont_infusion	13	0.25	90	4.91
cont_infusion	13	0.5	120	9.83
cont_infusion	13	1	1	19.66	0.4872
cont_infusion	13	2	1	44.23
cont_infusion	13	7	1	496.31
cont_infusion	13	14	1	191.65
cont_infusion	13	21	1	196.56
cont_infusion	13	28	1	304.67
cont_infusion	13	35	1	299.75
cont_infusion	14	0	29.2	90.09	0.2181
cont_infusion	14	0.0416	1	30.63
cont_infusion	14	0.083	1	12.61
cont_infusion	14	0.25	1	12.61
cont_infusion	14	0.5	1	12.61
cont_infusion	14	1	1	10.81	0.4872
cont_infusion	14	2	1	19.82
cont_infusion	14	7	1	140.54
cont_infusion	14	14	1	91.89
cont_infusion	14	21	1	111.71
cont_infusion	14	28	1	371.17
cont_infusion	14	35	1	232.43
cont_infusion	15	0	106.2	1	0.2181
cont_infusion	15	0.0416		1
cont_infusion	15	0.083		1
cont_infusion	15	0.25		1
cont_infusion	15	0.5		1
cont_infusion	15	1		1	0.4872
cont_infusion	15	2		1
cont_infusion	15	7		1
cont_infusion	15	14		1
cont_infusion	15	21		1
cont_infusion	15	28		1
cont_infusion	15	35		1
cont_infusion	16	0	2.2	18.96	0.2181
cont_infusion	16	0.0416	1	8.13
cont_infusion	16	0.083	1	8.13
cont_infusion	16	0.25	1	8.13
cont_infusion	16	0.5	1	1.35
cont_infusion	16	1	1	8.13	0.4872
cont_infusion	16	2	1	1.35
cont_infusion	16	7	1	180.14
cont_infusion	16	14	1	79.91
cont_infusion	16	21	1	109.71
cont_infusion	16	28	1	150.34
cont_infusion	16	35	1	69.07
cont_infusion	17	0	2.2	108.11	0.2181
cont_infusion	17	0.0416	1	90.09
cont_infusion	17	0.083	1	39.64
cont_infusion	17	0.25	1	19.82
cont_infusion	17	0.5	1	1.8
cont_infusion	17	1	1	19.82	0.4872
cont_infusion	17	2	1	39.64
cont_infusion	17	7	1	200
cont_infusion	17	14	1	129.73
cont_infusion	17	21	1	109.91
cont_infusion	17	28	1	48.65
cont_infusion	17	35	1	109.91
cont_infusion	18	0	4.2	201.54	0.2181
cont_infusion	18	0.0416	1	90.8
cont_infusion	18	0.083	1	20.34
cont_infusion	18	0.25	1	13.66
cont_infusion	18	0.5	1	13.66
cont_infusion	18	1	1	13.71	0.4872
cont_infusion	18	2	1	23.88
cont_infusion	18	7	1	135.09
cont_infusion	18	14	1	186.1
cont_infusion	18	21	1	153.22
cont_infusion	18	28	1	442.48
cont_infusion	18	35	1	449.85
cont_infusion	19	0	130.4	102.93	0.2181
cont_infusion	19	0.0416	80	32.51
cont_infusion	19	0.083	10	10.84
cont_infusion	19	0.25	1	2.71
cont_infusion	19	0.5	1	2.71
cont_infusion	19	1	1	10.84	0.4872
cont_infusion	19	2	1	27.09
cont_infusion	19	7	1	211.29
cont_infusion	19	14	1	214
cont_infusion	19	21	1	140.86
cont_infusion	19	28	1	162.53
cont_infusion	19	35	1	371.11
cont_infusion	20	0	246.7	163.3	0.2181
cont_infusion	20	0.0416	210	70.88
cont_infusion	20	0.083	50	10.44
cont_infusion	20	0.25	1	3.29
cont_infusion	20	0.5	1	3.29
cont_infusion	20	1	1	3.25	0.4872
cont_infusion	20	2	1	60
cont_infusion	20	7	1	326.1
cont_infusion	20	14	1	158.33
cont_infusion	20	21	1	122.07
cont_infusion	20	28	1	256.43
cont_infusion	20	35	1	348.14

## Sheet: Sheet2
schedule	RowNumber	Study	AnimalID	Time	Bcells	CD8Tcells
cont_infusion	1	Blin Phase II	1	0	8.3	342.466
cont_infusion	2	Blin Phase II	1	0.0416	1	271.233
cont_infusion	3	Blin Phase II	1	0.083	1	60.274
cont_infusion	4	Blin Phase II	1	0.25	1	106.849
cont_infusion	5	Blin Phase II	1	0.5	1	73.9726
cont_infusion	6	Blin Phase II	1	1	1	82.1918
cont_infusion	7	Blin Phase II	1	2	1	180.822
cont_infusion	8	Blin Phase II	1	7	1	586.301
cont_infusion	9	Blin Phase II	1	14	1	243.836
cont_infusion	10	Blin Phase II	1	21	1	243.836
cont_infusion	11	Blin Phase II	1	28	1	205.48
cont_infusion	12	Blin Phase II	1	35	1	410.959
cont_infusion	13	Blin Phase II	2	0	2.2	221.848
cont_infusion	14	Blin Phase II	2	0.0416	1	122.301
cont_infusion	15	Blin Phase II	2	0.083	1	52.1684
cont_infusion	16	Blin Phase II	2	0.25	1	52.1684
cont_infusion	17	Blin Phase II	2	0.5	1	22.7817
cont_infusion	18	Blin Phase II	2	1	1	31.8601
cont_infusion	19	Blin Phase II	2	2	1	72.652
cont_infusion	20	Blin Phase II	2	7	1	423.652
cont_infusion	21	Blin Phase II	2	14	1	487.451
cont_infusion	22	Blin Phase II	2	21	1	605.556
cont_infusion	23	Blin Phase II	2	28	1	556.232
cont_infusion	24	Blin Phase II	2	35	1	364.378
cont_infusion	25	Blin Phase II	3	0	3.3	155.931
cont_infusion	26	Blin Phase II	3	0.0416	1	92.4697
cont_infusion	27	Blin Phase II	3	0.083	1	26.1325
cont_infusion	28	Blin Phase II	3	0.25	1	26.1325
cont_infusion	29	Blin Phase II	3	0.5	1	3.1276
cont_infusion	30	Blin Phase II	3	1	1	3.1276
cont_infusion	31	Blin Phase II	3	2	1	32.0593
cont_infusion	32	Blin Phase II	3	7	1	46.8919
cont_infusion	33	Blin Phase II	3	14	1	272.472
cont_infusion	34	Blin Phase II	3	21	1	229.775
cont_infusion	35	Blin Phase II	3	28	1	175.548
cont_infusion	36	Blin Phase II	3	35	1	153.051
cont_infusion	37	Blin Phase II	4	0	37.1	332.786
cont_infusion	38	Blin Phase II	4	0.0416	10	141.285
cont_infusion	39	Blin Phase II	4	0.083	1	51.7973
cont_infusion	40	Blin Phase II	4	0.25	1	30.3124
cont_infusion	41	Blin Phase II	4	0.5	1	30.3124
cont_infusion	42	Blin Phase II	4	1	1	80.3875
cont_infusion	43	Blin Phase II	4	2	1	110.762
cont_infusion	44	Blin Phase II	4	7	1	352.116
cont_infusion	45	Blin Phase II	4	14	1	441.243
cont_infusion	46	Blin Phase II	4	21	1	281.6
cont_infusion	47	Blin Phase II	4	28	1	302.719
cont_infusion	48	Blin Phase II	4	35	1	159.182
cont_infusion	49	Blin Phase II	5	0	4.2	188.37
cont_infusion	50	Blin Phase II	5	0.0416	1	46.8362
cont_infusion	51	Blin Phase II	5	0.083	1	55.6721
cont_infusion	52	Blin Phase II	5	0.25	1	117.57
cont_infusion	53	Blin Phase II	5	0.5	1	117.57
cont_infusion	54	Blin Phase II	5	1	1	129.251
cont_infusion	55	Blin Phase II	5	2	1	55.3523
cont_infusion	56	Blin Phase II	5	7	1	178.349
cont_infusion	57	Blin Phase II	5	14	1	215.484
cont_infusion	58	Blin Phase II	5	21	1	175.979
cont_infusion	59	Blin Phase II	5	28	1	593.48
cont_infusion	60	Blin Phase II	5	35	1	241.432
cont_infusion	61	Blin Phase II	6	0	40.2	371.279
cont_infusion	62	Blin Phase II		0.0416	10	250.653
cont_infusion	63	Blin Phase II		0.083	1	81.4621
cont_infusion	64	Blin Phase II		0.25	1	81.4621
cont_infusion	65	Blin Phase II		0.5	1	81.4621
cont_infusion	66	Blin Phase II		1	1	271.018
cont_infusion	67	Blin Phase II		2	1	462.141
cont_infusion	68	Blin Phase II		7	1	401.044
cont_infusion	69	Blin Phase II		14	1	231.854
cont_infusion	70	Blin Phase II		21	1	252.219
cont_infusion	71	Blin Phase II		28	1	231.854
cont_infusion	72	Blin Phase II		35	1	260.052
cont_infusion	73	Blin Phase II	7	0	8.3	272.48
cont_infusion	74	Blin Phase II		0.0416	1	100.628
cont_infusion	75	Blin Phase II		0.083	1	21.6124
cont_infusion	76	Blin Phase II		0.25	1	43.3286
cont_infusion	77	Blin Phase II		0.5	1	90.7238
cont_infusion	78	Blin Phase II		1	1	13.6592
cont_infusion	79	Blin Phase II		2	1	122.243
cont_infusion	80	Blin Phase II		7	1	311.589
cont_infusion	81	Blin Phase II		14	1	342.8
cont_infusion	82	Blin Phase II		21	1	289.067
cont_infusion	83	Blin Phase II		28	1	342.006
cont_infusion	84	Blin Phase II		35	1	258.646
cont_infusion	85	Blin Phase II	8	0	459.2	1222.46
cont_infusion	86	Blin Phase II		0.0416	140	520.566
cont_infusion	87	Blin Phase II		0.083	35	45.0894
cont_infusion	88	Blin Phase II		0.25	35	28.8436
cont_infusion	89	Blin Phase II		0.5	1	12.7077
cont_infusion	90	Blin Phase II		1	1	28.8436
cont_infusion	91	Blin Phase II		2	1	206.642
cont_infusion	92	Blin Phase II		7	1	807.793
cont_infusion	93	Blin Phase II		14	1	1091.79
cont_infusion	94	Blin Phase II		21	1	1042.62
cont_infusion	95	Blin Phase II		28	1	618.25
cont_infusion	96	Blin Phase II		35	1	827.849
cont_infusion	97	Blin Phase II	9	0	6.2	66.1507
cont_infusion	98	Blin Phase II		0.0416	1	9.6873
cont_infusion	99	Blin Phase II		0.083	1	9.6873
cont_infusion	100	Blin Phase II		0.25	1	5.0335
cont_infusion	101	Blin Phase II		0.5	1	5.0335
cont_infusion	102	Blin Phase II		1	1	5.1005
cont_infusion	103	Blin Phase II		2	1	19.3523
cont_infusion	104	Blin Phase II		7	1	245.913
cont_infusion	105	Blin Phase II		14	1	543.33
cont_infusion	106	Blin Phase II		21	1	487.798
cont_infusion	107	Blin Phase II		28	1	149.919
cont_infusion	108	Blin Phase II		35	1	292.041
cont_infusion	109	Blin Phase II	10	0	116.3	180.049
cont_infusion	110	Blin Phase II		0.0416	80	107.056
cont_infusion	111	Blin Phase II		0.083	1	9.7324
cont_infusion	112	Blin Phase II		0.25	1	4.8662
cont_infusion	113	Blin Phase II		0.5	1	4.8662
cont_infusion	114	Blin Phase II		1	1	9.7324
cont_infusion	115	Blin Phase II		2	1	48.6618
cont_infusion	116	Blin Phase II		7	1	330.9
cont_infusion	117	Blin Phase II		14	1	301.703
cont_infusion	118	Blin Phase II		21	1	272.506
cont_infusion	119	Blin Phase II		28	1	228.71
cont_infusion	120	Blin Phase II		35	1	218.978
cont_infusion	121	Blin Phase II	11	0	20.2	321.75
cont_infusion	122	Blin Phase II		0.0416	1	122.197
cont_infusion	123	Blin Phase II		0.083	1	22.409
cont_infusion	124	Blin Phase II		0.25	1	15
cont_infusion	125	Blin Phase II		0.5	1	10
cont_infusion	126	Blin Phase II		1	1	22.2936
cont_infusion	127	Blin Phase II		2	1	131.007
cont_infusion	128	Blin Phase II		7	1	624.697
cont_infusion	129	Blin Phase II		14	1	465.058
cont_infusion	130	Blin Phase II		21	1	1303.14
cont_infusion	131	Blin Phase II		28	1	145.788
cont_infusion	132	Blin Phase II		35	1	752.575
cont_infusion	133	Blin Phase II	12	0	17.2	151.768
cont_infusion	134	Blin Phase II		0.0416	1	89.4679
cont_infusion	135	Blin Phase II		0.083	1	20.3974
cont_infusion	136	Blin Phase II		0.25	1	20.3974
cont_infusion	137	Blin Phase II		0.5	1	8.2227
cont_infusion	138	Blin Phase II		1	1	9.5921
cont_infusion	139	Blin Phase II		2	1	69.2288
cont_infusion	140	Blin Phase II		7	1	321.339
cont_infusion	141	Blin Phase II		14	1	271.5
cont_infusion	142	Blin Phase II		21	1	191.859
cont_infusion	143	Blin Phase II		28	1	353.305
cont_infusion	144	Blin Phase II		35	1	159.897
cont_infusion	145	Blin Phase II	13	0	246.7	9.828
cont_infusion	146	Blin Phase II		0.0416	120	9.828
cont_infusion	147	Blin Phase II		0.083	90	4.914
cont_infusion	148	Blin Phase II		0.25	90	4.914
cont_infusion	149	Blin Phase II		0.5	120	9.828
cont_infusion	150	Blin Phase II		1	1	19.656
cont_infusion	151	Blin Phase II		2	1	44.226
cont_infusion	152	Blin Phase II		7	1	496.315
cont_infusion	153	Blin Phase II		14	1	191.646
cont_infusion	154	Blin Phase II		21	1	196.56
cont_infusion	155	Blin Phase II		28	1	304.668
cont_infusion	156	Blin Phase II		35	1	299.754
cont_infusion	157	Blin Phase II	14	0	29.2	90.0901
cont_infusion	158	Blin Phase II		0.0416	1	30.6306
cont_infusion	159	Blin Phase II		0.083	1	12.6126
cont_infusion	160	Blin Phase II		0.25	1	12.6126
cont_infusion	161	Blin Phase II		0.5	1	12.6126
cont_infusion	162	Blin Phase II		1	1	10.8108
cont_infusion	163	Blin Phase II		2	1	19.8198
cont_infusion	164	Blin Phase II		7	1	140.541
cont_infusion	165	Blin Phase II		14	1	91.8919
cont_infusion	166	Blin Phase II		21	1	111.712
cont_infusion	167	Blin Phase II		28	1	371.171
cont_infusion	168	Blin Phase II		35	1	232.432
cont_infusion	169	Blin Phase II	15	0	106.2	1
cont_infusion	170	Blin Phase II		0.0416		1
cont_infusion	171	Blin Phase II		0.083		1
cont_infusion	172	Blin Phase II		0.25		1
cont_infusion	173	Blin Phase II		0.5		1
cont_infusion	174	Blin Phase II		1		1
cont_infusion	175	Blin Phase II		2		1
cont_infusion	176	Blin Phase II		7		1
cont_infusion	177	Blin Phase II		14		1
cont_infusion	178	Blin Phase II		21		1
cont_infusion	179	Blin Phase II		28		1
cont_infusion	180	Blin Phase II		35		1
cont_infusion	181	Blin Phase II	16	0	2.2	18.9616
cont_infusion	182	Blin Phase II		0.0416	1	8.1264
cont_infusion	183	Blin Phase II		0.083	1	8.1264
cont_infusion	184	Blin Phase II		0.25	1	8.1264
cont_infusion	185	Blin Phase II		0.5	1	1.3544
cont_infusion	186	Blin Phase II		1	1	8.1264
cont_infusion	187	Blin Phase II		2	1	1.3544
cont_infusion	188	Blin Phase II		7	1	180.135
cont_infusion	189	Blin Phase II		14	1	79.9097
cont_infusion	190	Blin Phase II		21	1	109.707
cont_infusion	191	Blin Phase II		28	1	150.339
cont_infusion	192	Blin Phase II		35	1	69.0745
cont_infusion	193	Blin Phase II	17	0	2.2	108.108
cont_infusion	194	Blin Phase II		0.0416	1	90.0901
cont_infusion	195	Blin Phase II		0.083	1	39.6396
cont_infusion	196	Blin Phase II		0.25	1	19.8198
cont_infusion	197	Blin Phase II		0.5	1	1.8018
cont_infusion	198	Blin Phase II		1	1	19.8198
cont_infusion	199	Blin Phase II		2	1	39.6396
cont_infusion	200	Blin Phase II		7	1	200
cont_infusion	201	Blin Phase II		14	1	129.73
cont_infusion	202	Blin Phase II		21	1	109.91
cont_infusion	203	Blin Phase II		28	1	48.6486
cont_infusion	204	Blin Phase II		35	1	109.91
cont_infusion	205	Blin Phase II	18	0	4.2	201.537
cont_infusion	206	Blin Phase II		0.0416	1	90.8045
cont_infusion	207	Blin Phase II		0.083	1	20.335
cont_infusion	208	Blin Phase II		0.25	1	13.6606
cont_infusion	209	Blin Phase II		0.5	1	13.6606
cont_infusion	210	Blin Phase II		1	1	13.7081
cont_infusion	211	Blin Phase II		2	1	23.8756
cont_infusion	212	Blin Phase II		7	1	135.089
cont_infusion	213	Blin Phase II		14	1	186.101
cont_infusion	214	Blin Phase II		21	1	153.215
cont_infusion	215	Blin Phase II		28	1	442.476
cont_infusion	216	Blin Phase II		35	1	449.853
cont_infusion	217	Blin Phase II	19	0	130.4	102.934
cont_infusion	218	Blin Phase II		0.0416	80	32.5056
cont_infusion	219	Blin Phase II		0.083	10	10.8352
cont_infusion	220	Blin Phase II		0.25	1	2.7088
cont_infusion	221	Blin Phase II		0.5	1	2.7088
cont_infusion	222	Blin Phase II		1	1	10.8352
cont_infusion	223	Blin Phase II		2	1	27.088
cont_infusion	224	Blin Phase II		7	1	211.287
cont_infusion	225	Blin Phase II		14	1	213.995
cont_infusion	226	Blin Phase II		21	1	140.858
cont_infusion	227	Blin Phase II		28	1	162.528
cont_infusion	228	Blin Phase II		35	1	371.106
cont_infusion	229	Blin Phase II	20	0	246.7	163.301
cont_infusion	230	Blin Phase II		0.0416	210	70.8833
cont_infusion	231	Blin Phase II		0.083	50	10.4447
cont_infusion	232	Blin Phase II		0.25	1	3.2943
cont_infusion	233	Blin Phase II		0.5	1	3.2943
cont_infusion	234	Blin Phase II		1	1	3.2529
cont_infusion	235	Blin Phase II		2	1	60
cont_infusion	236	Blin Phase II		7	1	326.099
cont_infusion	237	Blin Phase II		14	1	158.327
cont_infusion	238	Blin Phase II		21	1	122.072
cont_infusion	239	Blin Phase II		28	1	256.434
cont_infusion	240	Blin Phase II		35	1	348.136
