# Supplementary material for: Mitigating the risk of cytokine release syndrome in a Phase I trial of CD20/CD3 bispecific antibody mosunetuzumab in NHL: impact of translational system modeling
Source: NPJ Syst Biol Appl. 2020 Aug 28;6:28. doi: 10.1038/s41540-020-00145-7 (PMC7455723; doi:10.1038/s41540-020-00145-7)
Supplement: Supplementary file 3 — Supplementary Data File 1 [file 41540_2020_145_MOESM3_ESM.zip › Supp Matlab Code/getIDdata.m]

function [Tdata,Xdata]=getIDdata(data,ID,datavec)

pos = (data.ID == ID);
Tdata = data.Time(pos);
Xdata = [];
for i=1:length(datavec);
    Xdata=[Xdata data.(sprintf('%s', datavec{i}))(pos)];
end

end
