# Supplementary material for: Mitigating the risk of cytokine release syndrome in a Phase I trial of CD20/CD3 bispecific antibody mosunetuzumab in NHL: impact of translational system modeling
Source: NPJ Syst Biol Appl. 2020 Aug 28;6:28. doi: 10.1038/s41540-020-00145-7 (PMC7455723; doi:10.1038/s41540-020-00145-7)
Supplement: Supplementary file 3 — Supplementary Data File 1 [file 41540_2020_145_MOESM3_ESM.zip › Supp Matlab Code/xlsreadstruct.m]

function [ Out ] = xlsreadstruct( filename )

[A,B]=xlsread(filename);

header_names=B(1,:);
fs=length(header_names);
ss=length(A(1,:));

for i=1:(fs-ss)
    Out.(sprintf('%s', header_names{i})) = B(2:end,i);
end

for i=(fs-ss+1):(fs)
    Out.(sprintf('%s', header_names{i})) = A(1:end,i-fs+ss);
end

end
