# Supplementary material for: Mitigating the risk of cytokine release syndrome in a Phase I trial of CD20/CD3 bispecific antibody mosunetuzumab in NHL: impact of translational system modeling
Source: NPJ Syst Biol Appl. 2020 Aug 28;6:28. doi: 10.1038/s41540-020-00145-7 (PMC7455723; doi:10.1038/s41540-020-00145-7)
Supplement: Supplementary file 3 — Supplementary Data File 1 [file 41540_2020_145_MOESM3_ESM.zip › Supp Matlab Code/dataset_1.xlsx]

## Sheet: Sheet1
schedule	ID	Time	PK	NomDose	Bcells	CD8Tcells	CD8TcellsCD69	fracCD69	IL6	spl_B_CD8	LN_combined_B_CD8	ATA	T_nonATA
4qw	1001	0	0	0	1486.37	2990.19	78.0269	0.0260943				0	0
4qw	1001	0	0	0	1239.81	2621.14	64.2791	0.0245233	2			0	0
4qw	1001	0.0208	0	0					2			0	0
4qw	1001	0.08333	0	0	1457.58	764.258	12.8592	0.0168257	565			0	0
4qw	1001	1	0	0	1457.58	2087.5	41.5823	0.0199197	2			0	0
4qw	1001	3	0	0	1221.79	2235.13	5.70597	0.00255285				0	0
4qw	1001	6.99	0	0	1221.79	2853.99	58.2547	0.0204117				0	0
4qw	1001	8	0	0	1204.97	2020.37	25.8612	0.0128002				0	0
4qw	1001	13.99	0	0	1078.04	2787.48	61.0964	0.0219181				0	0
4qw	1001	15	0	0	1009.21	1494.7	26.1546	0.0174982				0	0
4qw	1001	20.99	0	0	1285.05	3275.66	33.7942	0.0103168	2			0	0
4qw	1001	21.0208	0	0					2			0	0
4qw	1001	21.0833	0	0					6			0	0
4qw	1001	22	0	0	1077.25	1511.03	13.3472	0.00883317	2			0	0
4qw	1001	28	0	0	793.605	1044.69	15.9851	0.0153013	2			0	0
4qw	1001	35	0	0	945.411	2236.48						0	0
4qw	1001	42	0	0	873.681	1775.2						0	0
4qw	1001	49	0	0	1012.82	2305.86						0	0
4qw	1001	56	0	0	1132.13	2242.67						0	0
4qw	1001	63	0	0	826.247	1033.17						0	0
4qw	1001	70	0	0	908.559	2349.96						0	0
4qw	1001	77	0	0	944.825	1352.98						0	0
4qw	1002	0	0	0	1517.32	1203.74	41.4333	0.0344205				0	0
4qw	1002	0	0	0	1180.21	922.766	35.554	0.0385298	2			0	0
4qw	1002	0.0208	0	0					294			0	0
4qw	1002	0.08333	0	0	1314.6	719.104	7.24284	0.010072	9			0	0
4qw	1002	1	0	0	1314.6	745.802	7.57138	0.010152	77			0	0
4qw	1002	3	0	0	1001.61	897.889	2.77234	0.00308762				0	0
4qw	1002	6.99	0	0	1001.61	1197.64	40.9751	0.0342131				0	0
4qw	1002	8	0	0	920.909	593.513	13.0552	0.0219964				0	0
4qw	1002	13.99	0	0	806.62	730.006	18.3431	0.0251274				0	0
4qw	1002	15	0	0	917.88	622.316	10.1683	0.0163395				0	0
4qw	1002	20.99	0	0	1062.52	1294.73	30.5251	0.0235764	2			0	0
4qw	1002	21.0208	0	0					2			0	0
4qw	1002	21.0833	0	0					2			0	0
4qw	1002	22	0	0	1004.23	653.775	21.7951	0.0333373	2			0	0
4qw	1002	28	0	0	776.445	494.727	6.44048	0.0130183	2			0	0
4qw	1002	35	0	0	1029.25	954.331						0	0
4qw	1002	42	0	0	1037.76	854.295						0	0
4qw	1002	49	0	0	1109.22	908.254						0	0
4qw	1002	56	0	0	1441.7	1217.91						0	0
4qw	1002	63	0	0	1089.99	729.27						0	0
4qw	1002	70	0	0	1267.18	1107.94						0	0
4qw	1002	77	0	0	1040.51	661.901						0	0
4qw	1003	0	0	0	1163.89	2425.1	138.458	0.0570937				0	0
4qw	1003	0	0	0	455.567	1170.18	125.647	0.107374	2			0	0
4qw	1003	0.0208	0	0					11			0	0
4qw	1003	0.08333	0	0	925.863	976.139	16.1498	0.0165446	17			0	0
4qw	1003	1	0	0	925.863	1453.51	63.9811	0.0440182	2			0	0
4qw	1003	3	0	0	1017.52	2032.12	6.70277	0.00329842				0	0
4qw	1003	6.99	0	0	1017.52	2887.95	200.403	0.0693927				0	0
4qw	1003	8	0	0	617.448	981.33	60.6115	0.0617647				0	0
4qw	1003	13.99	0	0	755.121	2162.2	167.271	0.0773613				0	0
4qw	1003	15	0	0	577.581	1002.41	70.0361	0.0698678				0	0
4qw	1003	20.99	0	0	843.523	2706.86	132.669	0.0490124	2			0	0
4qw	1003	21.0208	0	0					2			0	0
4qw	1003	21.0833	0	0					4			0	0
4qw	1003	22	0	0	875.805	1437.37	53.3031	0.0370837	2			0	0
4qw	1003	28	0	0	843.402	2407.76	99.3327	0.0412552	2			0	0
4qw	1003	29	0	0						1.26667	0.75	0	0
4qw	1003	29	0	0							0.692308	0	0
4qw	1004	0	0	0	2130.08	1405.65	41.9554	0.0298477				0	0
4qw	1004	0	0	0	1794.26	1546.39	98.3103	0.0635742	2			0	0
4qw	1004	0.0208	0	0					12			0	0
4qw	1004	0.08333	0	0	1563.05	653.808	11.8731	0.0181599	60			0	0
4qw	1004	1	0	0	1563.05	1042.31	41.1184	0.0394492	10			0	0
4qw	1004	3	0	0	1886.87	1529.95	3.77374	0.00246658				0	0
4qw	1004	6.99	0	0	1886.87	2124.83	81.3905	0.0383045				0	0
4qw	1004	8	0	0	1325.75	961.809	27.1323	0.0282097				0	0
4qw	1004	13.99	0	0	1755.92	2006.2	88.5459	0.0441361				0	0
4qw	1004	15	0	0	1415.68	1000.38	34.9508	0.0349376				0	0
4qw	1004	20.99	0	0	1655.56	2038.94	67.344	0.0330289	2			0	0
4qw	1004	21.0208	0	0					2			0	0
4qw	1004	21.0833	0	0					19			0	0
4qw	1004	22	0	0	1787.97	1430.54	39.2014	0.0274032	2			0	0
4qw	1004	28	0	0	1385.61	1302.99	26.2737	0.0201642	2			0	0
4qw	1004	29	0	0						1.85714	1	0	0
4qw	1004	29	0	0							1	0	0
4qw	1501	0	0	0	597.045	1239.41	21.3346	0.0172136				0	0
4qw	1501	0	0	0	1083.99	1481.12	70.2308	0.0474175	2			0	0
4qw	1501	0.0208	0	0					136			0	0
4qw	1501	0.08333	0	0	801.475	4927.58	27.2134	0.00552268	61			0	0
4qw	1501	1	0	0	801.475	700.028	9.92485	0.0141778	23			0	0
4qw	1501	3	0	0	1148.34	883.356	2.42879	0.0027495				0	0
4qw	1501	6.99	0	0	1148.34	1482.05	32.6094	0.0220029				0	0
4qw	1501	8	0	0	786.354	685.999	10.3913	0.0151477				0	0
4qw	1501	13.99	0	0	815.058	935.994	15.5999	0.0166667				0	0
4qw	1501	15	0	0	785.682	672.359	16.6899	0.0248229				0	0
4qw	1501	20.99	0	0	727.386	1247.57	26.7949	0.0214777	18			0	0
4qw	1501	21.0208	0	0					16			0	0
4qw	1501	21.0833	0	0					30			0	0
4qw	1501	22	0	0					12			0	0
4qw	1501	28	0	0	696.206	590.594	6.75354	0.0114352	8			0	0
4qw	1501	35	0	0	560.314	595.58						0	0
4qw	1501	42	0	0	785.997	723.671						0	0
4qw	1501	49	0	0	901.994	1018.71						0	0
4qw	1501	56	0	0	1353.98	1282.59						0	0
4qw	1501	63	0	0	791.191	639.336						0	0
4qw	1501	70	0	0	666.702	791.035						0	0
4qw	1501	77	0	0	1391.22	1213.69						0	0
4qw	1502	0	0	0	894.136	1122.22	32.8433	0.0292664				0	0
4qw	1502	0	0	0	659.734	1328.49	37.0497	0.0278887	28			0	0
4qw	1502	0.0208	0	0					8			0	0
4qw	1502	0.08333	0	0	807.553	3555.62	31.3573	0.00881908	86			0	0
4qw	1502	1	0	0	807.553	1148.88	11.9933	0.0104391	33			0	0
4qw	1502	3	0	0	971.247	1129.89	3.5674	0.00315731				0	0
4qw	1502	6.99	0	0	971.247	1843.52	22.6809	0.0123031				0	0
4qw	1502	8	0	0	521.842	770.467	12.6646	0.0164376				0	0
4qw	1502	13.99	0	0	489.938	1013.8	17.9293	0.0176853				0	0
4qw	1502	15	0	0	460.149	692.649	11.4876	0.016585				0	0
4qw	1502	20.99	0	0	598.064	1533.63	17.8882	0.0116639	2			0	0
4qw	1502	21.0208	0	0					2			0	0
4qw	1502	21.0833	0	0					14			0	0
4qw	1502	22	0	0	649.745	1137.19	12.1192	0.0106572	2			0	0
4qw	1502	28	0	0	366.72	624.622	6.87064	0.0109997	3			0	0
4qw	1502	35	0	0	599.37	1132.8						0	0
4qw	1502	42	0	0	657.601	1177.4						0	0
4qw	1502	49	0	0	947.425	1641.16						0	0
4qw	1502	56	0	0	1165.11	1633.94						0	0
4qw	1502	63	0	0	670.91	831.507						0	0
4qw	1502	70	0	0	769.467	1197.95						0	0
4qw	1502	77	0	0	1086.59	1491.15						0	0
4qw	1503	0	0	0	953.151	1135.96	35.9998	0.0316911				0	0
4qw	1503	0	0	0	829.308	975.124	38.9455	0.039939	15			0	0
4qw	1503	0.0208	0	0					2			0	0
4qw	1503	0.08333	0	0	808.31	501.091	4.20611	0.00839389	18			0	0
4qw	1503	1	0	0	808.31	962.927	12.3595	0.0128354	14			0	0
4qw	1503	3	0	0	990.603	1278.77	37.3708	0.029224				0	0
4qw	1503	6.99	0	0	990.603	1321.71	35.1831	0.0266194				0	0
4qw	1503	8	0	0	809.671	991.696	23.4739	0.0236704				0	0
4qw	1503	13.99	0	0	851.031	1094.77	25.1292	0.0229538				0	0
4qw	1503	15	0	0	848.129	710.935	14.8045	0.020824				0	0
4qw	1503	20.99	0	0	843.03	1298.87	35.5168	0.0273443	2			0	0
4qw	1503	21.0208	0	0					2			0	0
4qw	1503	21.0833	0	0					2			0	0
4qw	1503	22	0	0	979.452	1118.18	17.0699	0.0152658	2			0	0
4qw	1503	28	0	0	782.394	1051.25	13.7979	0.0131253	2			0	0
4qw	1503	29	0	0						1.42857	0.666667	0	0
4qw	1503	29	0	0							0.916667	0	0
4qw	1504	0	0	0	1268.46	2186.25	233.936	0.107003				0	0
4qw	1504	0	0	0	1113.57	2661.82	612.402	0.230069	2			0	0
4qw	1504	0.0208	0	0					4			0	0
4qw	1504	0.08333	0	0	1238.79	1815.9	101.509	0.0559	5			0	0
4qw	1504	1	0	0	1238.79	1863.93	126.983	0.0681263	2			0	0
4qw	1504	3	0	0	1190.6	1958.9	140.917	0.0719371				0	0
4qw	1504	6.99	0	0	1190.6	3502.54	391.768	0.111853				0	0
4qw	1504	8	0	0	1196.03	2108.44	202.625	0.0961018				0	0
4qw	1504	13.99	0	0	1227.49	2770.71	315.794	0.113976				0	0
4qw	1504	15	0	0	1418.99	2119.66	190.935	0.090078				0	0
4qw	1504	20.99	0	0	1179.28	2961.02	379.844	0.128282	2			0	0
4qw	1504	21.0208	0	0					3			0	0
4qw	1504	21.0833	0	0					7			0	0
4qw	1504	22	0	0	1376.84	2106.62	207.513	0.0985049	2			0	0
4qw	1504	29	0	0					2	0.875	1.36364	0	0
4qw	1504	29	0	0							1.18182	0	0
4qw	1504	28	0	0	1025.56	1689.6	100.28	0.0593514				0	0
4qw	2001	0		0.01	585.457	974.354	22.5221	0.0231149				0	7
4qw	2001	0		0.01	627.214	1166.7	30.1154	0.0258123	2			0	7
4qw	2001	0.0035	0.26404	0.01								0	7
4qw	2001	0.0208	0.221306	0.01					2			0	7
4qw	2001	0.0208		0.01								0	7
4qw	2001	0.08333	0.162966	0.01					505			0	7
4qw	2001	0.08333		0.01	8.4337	3.3514	0.832271	0.248335				0	7
4qw	2001	1	0.0728356	0.01					8			0	7
4qw	2001	1		0.01	8.4337	19.0763	1.95199	0.102326				0	7
4qw	2001	3	0.0406556	0.01								0	7
4qw	2001	3		0.01	12.0356	566.754	17.8475	0.0314908				0	7
4qw	2001	6.99	0.0245341	0.01								0	7
4qw	2001	6.99		0.01	12.0356	835.47	29.9241	0.035817				0	7
4qw	2001	8	0.114656	0.01								1	7
4qw	2001	8		0.01	0.5797	58.7725	11.7017	0.199101				1	7
4qw	2001	13.99	7.51e-05	0.01								1	7
4qw	2001	13.99		0.01	184.487	1657.06	27.7352	0.0167376				1	7
4qw	2001	15	5.15e-05	0.01								1	7
4qw	2001	15		0.01	252.217	1002.5	11.8137	0.0117842				1	7
4qw	2001	20.99	2.8e-05	0.01								1	7
4qw	2001	20.99		0.01	387.24	1529.69	22.6022	0.0147757	2			1	7
4qw	2001	21.0035	0.0105016	0.01								1	7
4qw	2001	21.0208	0.0006849	0.01					2			1	7
4qw	2001	21.0208		0.01								1	7
4qw	2001	21.0833		0.01					2			1	7
4qw	2001	22		0.01	371.387	956.72	7.60469	0.00794871	2			1	7
4qw	2001	24		0.01								1	7
4qw	2001	28		0.01	469.866	767.155	9.95463	0.012976	2			1	7
4qw	2001	29		0.01						1.7	0.266667	1	7
4qw	2001	29		0.01							0.214286	1	7
4qw	2002	0		0.01	1285.32	1377.27	57.1923	0.0415258				0	7
4qw	2002	0		0.01	1075.84	1702.42	112.892	0.0663128	2			0	7
4qw	2002	0.0035	0.233244	0.01								0	7
4qw	2002	0.0208	0.195998	0.01					2			0	7
4qw	2002	0.0208		0.01								0	7
4qw	2002	0.08333	0.142171	0.01					647			0	7
4qw	2002	0.08333		0.01	26.3481	5.19084	1.01242	0.19504				0	7
4qw	2002	1	0.0752559	0.01					2			0	7
4qw	2002	1		0.01	26.3481	23.3839	3.5796	0.15308				0	7
4qw	2002	3	0.0318131	0.01								0	7
4qw	2002	3		0.01	3.3476	1542	139.295	0.0903344				0	7
4qw	2002	6.99	0.0162593	0.01								0	7
4qw	2002	6.99		0.01	3.3476	2094.76	121.307	0.0579097				0	7
4qw	2002	8	0.0958574	0.01								1	7
4qw	2002	8		0.01	0.1678	380.782	66.4444	0.174495				1	7
4qw	2002	13.99	0.000274	0.01								1	7
4qw	2002	13.99		0.01	171.511	3451.97	112.499	0.0325899				1	7
4qw	2002	15	7.58e-05	0.01								1	7
4qw	2002	15		0.01	179.004	2262	61.047	0.026988				1	7
4qw	2002	20.99	0.0001743	0.01								1	7
4qw	2002	20.99		0.01	220.568	3183.01	109.844	0.0345096	167			1	7
4qw	2002	21.0035	0.0010088	0.01								1	7
4qw	2002	21.0208	0.0004916	0.01					165			1	7
4qw	2002	21.0208		0.01								1	7
4qw	2002	21.0833	0.0001947	0.01					182			1	7
4qw	2002	21.0833		0.01								1	7
4qw	2002	22	0.0004251	0.01					127			1	7
4qw	2002	22		0.01	231.772	1906.08	50.9253	0.0267173				1	7
4qw	2002	24	0.0003265	0.01								1	7
4qw	2002	28	0.0001845	0.01					45			1	7
4qw	2002	28		0.01	397.724	1877.92	44.2665	0.0235721				1	7
4qw	2002	29		0.01						0.833333	0.210526	1	7
4qw	2002	29		0.01							0.294118	1	7
4qw	2501	0		0.01	398.334	475.434	15.5734	0.0327561				0	7
4qw	2501	0		0.01	456.062	635.881	26.7901	0.0421307	2			0	7
4qw	2501	0.0035	0.168649	0.01								0	7
4qw	2501	0.0208	0.162289	0.01					624			0	7
4qw	2501	0.0208		0.01								0	7
4qw	2501	0.08333	0.143333	0.01					353			0	7
4qw	2501	0.08333		0.01	18.5758	51.2824	2.25684	0.0440081				0	7
4qw	2501	1	0.0674893	0.01					2			0	7
4qw	2501	1		0.01	18.5758	33.0168	4.56233	0.138182				0	7
4qw	2501	3	0.0408073	0.01								0	7
4qw	2501	3		0.01	20.4883	553.249	15.0675	0.0272346				0	7
4qw	2501	6.99	0.0225186	0.01								0	7
4qw	2501	6.99		0.01	20.4883	619.966	15.594	0.025153				0	7
4qw	2501	8	0.120348	0.01								1	7
4qw	2501	8		0.01	2.9074	113.415	6.89566	0.0608				1	7
4qw	2501	13.99	0.0014424	0.01								1	7
4qw	2501	13.99		0.01	38.5734	607.434	7.84111	0.0129086				1	7
4qw	2501	15	0.0012336	0.01								1	7
4qw	2501	15		0.01	57.9194	472.411	4.99571	0.0105749				1	7
4qw	2501	20.99		0.01	95.3001	561.636	7.68018	0.0136747	32			1	7
4qw	2501	21.0035	0.0243615	0.01								1	7
4qw	2501	21.0208	0.0053152	0.01					28			1	7
4qw	2501	21.0208		0.01								1	7
4qw	2501	21.0833	0.0006035	0.01					49			1	7
4qw	2501	21.0833		0.01								1	7
4qw	2501	22		0.01	114.235	429.934	8.05165	0.0187276	45			1	7
4qw	2501	24		0.01								1	7
4qw	2501	28		0.01	148.857	468.21	5.59346	0.0119465	16			1	7
4qw	2501	29		0.01						1.45455	0.2	1	7
4qw	2501	29		0.01							0.285714	1	7
4qw	2502	0		0.01	829.363	846.549	32.7314	0.0386645				0	7
4qw	2502	0		0.01	838.832	766.183	35.5709	0.0464261	2			0	7
4qw	2502	0.0035	0.217535	0.01								0	7
4qw	2502	0.0208	0.177481	0.01					159			0	7
4qw	2502	0.0208		0.01								0	7
4qw	2502	0.08333	0.14112	0.01					1222			0	7
4qw	2502	0.08333		0.01	17.2882	15.472	3.9542	0.255572				0	7
4qw	2502	1	0.0618882	0.01					32			0	7
4qw	2502	1		0.01	17.2882	22.7173	4.92172	0.216651				0	7
4qw	2502	3	0.0280164	0.01								0	7
4qw	2502	3		0.01	7.4164	1117.87	40.3226	0.0360709				0	7
4qw	2502	6.99	0.0134541	0.01								0	7
4qw	2502	6.99		0.01	7.4164	1675.56	89.4891	0.0534086				0	7
4qw	2502	8	0.116888	0.01								1	7
4qw	2502	8		0.01	0.2789	242.135	40.9002	0.168915				1	7
4qw	2502	13.99	0.0003443	0.01								1	7
4qw	2502	13.99		0.01	73.8431	1842.85	64.7527	0.0351372				1	7
4qw	2502	15	0.0002658	0.01								1	7
4qw	2502	15		0.01	168.262	1406.61	44.8254	0.0318676				1	7
4qw	2502	20.99		0.01	453.602	1436.61	48.6532	0.0338666	2			1	7
4qw	2502	21.0035	0.0334371	0.01								1	7
4qw	2502	21.0208	0.0043992	0.01					3			1	7
4qw	2502	21.0208		0.01								1	7
4qw	2502	21.0833	0.0003432	0.01					74			1	7
4qw	2502	21.0833		0.01								1	7
4qw	2502	22		0.01	483.419	1256.79	34.8203	0.0277058	0			1	7
4qw	2502	28		0.01	594.402	666.886	20.0561	0.0300743	92			1	7
4qw	2502	29		0.01						1.7	0.214286	1	7
4qw	2502	29		0.01							0.555556	1	7
4qw	3001	0		0.1	2389.69	2495.52	29.2801	0.0117331				0	7
4qw	3001	0		0.1	1681.43	2110.45	20.206	0.00957426	2			0	7
4qw	3001	0.0035	3.18884	0.1								0	7
4qw	3001	0.0208	2.85358	0.1					5			0	7
4qw	3001	0.0208		0.1								0	7
4qw	3001	0.08333	2.50992	0.1					605			0	7
4qw	3001	0.08333		0.1	9.7284	154.055	54.6986	0.355059				0	7
4qw	3001	1	0.586924	0.1					27			0	7
4qw	3001	1		0.1	9.7284	14.9236	1.97177	0.132124				0	7
4qw	3001	3	0.223298	0.1								0	7
4qw	3001	3		0.1	9.6479	852.293	2.92167	0.00342801				0	7
4qw	3001	6.99	0.124168	0.1								0	7
4qw	3001	6.99		0.1	9.6479	1799.05	56.9562	0.031659				0	7
4qw	3001	8	1.12621	0.1								1	7
4qw	3001	8		0.1	0.0766	115.957	18.1045	0.156131				1	7
4qw	3001	13.99	0.0006275	0.1								1	7
4qw	3001	13.99		0.1	361.586	6024.2	56.2772	0.00934186				1	7
4qw	3001	15	0.0005207	0.1								1	7
4qw	3001	15		0.1	379.519	3586.54	38.2598	0.0106676				1	7
4qw	3001	20.99		0.1	773.398	5646.77	66.3169	0.0117442	40			1	7
4qw	3001	21.0035	0.238249	0.1								1	7
4qw	3001	21.0208	0.037268	0.1					2			1	7
4qw	3001	21.0208		0.1								1	7
4qw	3001	21.0833		0.1					17			1	7
4qw	3001	22		0.1	746.898	3985.97	23.6904	0.00594343	18			1	7
4qw	3001	28		0.1	1057.87	4153.67	25.0368	0.00602763	4			1	7
4qw	3001	29		0.1						0.833333	0.15	1	7
4qw	3001	29		0.1							0.142857	1	7
4qw	3002	0		0.1	923.838	2236.87	31.4364	0.0140537				0	22
4qw	3002	0		0.1	751.869	2124.1	56.986	0.0268284	2			0	22
4qw	3002	0.0035	3.47945	0.1								0	22
4qw	3002	0.0208	2.39853	0.1					2			0	22
4qw	3002	0.0208		0.1								0	22
4qw	3002	0.08333	2.08983	0.1					1823			0	22
4qw	3002	0.08333		0.1	0.3017	43.9883	21.736	0.494131				0	22
4qw	3002	1	0.658366	0.1					35			0	22
4qw	3002	1		0.1	0.3017	13.7775	3.99579	0.290023				0	22
4qw	3002	3	0.288075	0.1								0	22
4qw	3002	3		0.1	0.0348	3829.39	13.7212	0.00358313				0	22
4qw	3002	6.99	0.154561	0.1								0	22
4qw	3002	6.99		0.1	0.0348	3608.95	255.431	0.070777				0	22
4qw	3002	8	1.32659	0.1								0	22
4qw	3002	8		0.1	0.0455	701.611	162.565	0.231702				0	22
4qw	3002	13.99	0.452031	0.1								0	22
4qw	3002	13.99		0.1	0.1213	2074.66	236.236	0.113867				0	22
4qw	3002	15	1.88429	0.1								0	22
4qw	3002	15		0.1	0.1184	832.979	113.669	0.13646				0	22
4qw	3002	20.99	0.476899	0.1								0	22
4qw	3002	20.99		0.1	0.1604	2265.37	167.5	0.0739393	2			0	22
4qw	3002	21.0035	3.61612	0.1								0	22
4qw	3002	21.0208	3.14942	0.1					5			0	22
4qw	3002	21.0208		0.1								0	22
4qw	3002	21.0833	3.37226	0.1					5			0	22
4qw	3002	21.0833		0.1								0	22
4qw	3002	22	1.8749	0.1					2			0	22
4qw	3002	22		0.1	0.2346	755.712	83.3432	0.110284				0	22
4qw	3002	24	0.972888	0.1								1	22
4qw	3002	24		0.1								1	22
4qw	3002	28	0.179697	0.1					2			1	22
4qw	3002	28		0.1	0.695	1497.77	44.1041	0.0294465				1	22
4qw	3002	29		0.1						0	0	1	22
4qw	3002	29		0.1							0	1	22
4qw	3501	0		0.1	773.183	1164.14	55.9225	0.0480378				0	7
4qw	3501	0		0.1	1011.8	2097.45	113.161	0.0539519	2			0	7
4qw	3501	0.0035	3.26043	0.1								0	7
4qw	3501	0.0208	2.49336	0.1					2			0	7
4qw	3501	0.0208		0.1								0	7
4qw	3501	0.08333	2.67713	0.1					895			0	7
4qw	3501	0.08333		0.1	0.1291	6.45752	1.5829	0.245125				0	7
4qw	3501	1	0.855356	0.1					28			0	7
4qw	3501	1		0.1	0.1291	35.8692	12.5251	0.349189				0	7
4qw	3501	3	0.412156	0.1								0	7
4qw	3501	3		0.1	0.043	1637.85	6.61193	0.00403697				0	7
4qw	3501	6.99	0.223151	0.1								0	7
4qw	3501	6.99		0.1	0.043	3819.77	396.871	0.103899				0	7
4qw	3501	8	1.7757	0.1								1	7
4qw	3501	8		0.1	0.0473	772.147	154.612	0.200236				1	7
4qw	3501	13.99	0.0298833	0.1								1	7
4qw	3501	13.99		0.1	0.173	4986.21	207.656	0.0416459				1	7
4qw	3501	15	0.0413603	0.1								1	7
4qw	3501	15		0.1	0.661	2918.78	62.2859	0.0213397				1	7
4qw	3501	20.99	0.0010834	0.1								1	7
4qw	3501	20.99		0.1	2.9603	4390.53	137.564	0.0313319	2			1	7
4qw	3501	21.0035	0.511465	0.1								1	7
4qw	3501	21.0208	0.169326	0.1					2			1	7
4qw	3501	21.0208		0.1								1	7
4qw	3501	21.0833	0.0638295	0.1					2			1	7
4qw	3501	21.0833		0.1								1	7
4qw	3501	22	0.0017536	0.1					2			1	7
4qw	3501	22		0.1	4.3832	1730.62	30.9593	0.0178891				1	7
4qw	3501	24		0.1					2			1	7
4qw	3501	28		0.1	19.1738	1717.38	38.3587	0.0223356				1	7
4qw	3501	29		0.1						0.08	0	1	7
4qw	3501	29		0.1							0	1	7
4qw	3502	0		0.1	775.004	651.814	48.5029	0.0744122				0	7
4qw	3502	0		0.1	703.467	1036.95	185.838	0.179215	2			0	7
4qw	3502	0.0035	3.84931	0.1								0	7
4qw	3502	0.0208	2.84834	0.1					6			0	7
4qw	3502	0.0208		0.1								0	7
4qw	3502	0.08333	2.44932	0.1					625			0	7
4qw	3502	0.08333		0.1	2.2382	21.2841	5.97361	0.28066				0	7
4qw	3502	1	0.689689	0.1					35			0	7
4qw	3502	1		0.1	2.2382	35.1047	9.11372	0.259615				0	7
4qw	3502	3	0.395001	0.1								0	7
4qw	3502	3		0.1	0.0893	749.346	2.38771	0.00318639				0	7
4qw	3502	6.99	0.221958	0.1								0	7
4qw	3502	6.99		0.1	0.0893	1200.85	165.823	0.138088				0	7
4qw	3502	8	1.79774	0.1								1	7
4qw	3502	8		0.1	0.0283	256.096	69.6573	0.271997				1	7
4qw	3502	13.99		0.1	56.35	2852.95	213.066	0.0746826				1	7
4qw	3502	15		0.1	77.1905	1404.77	101.734	0.0724206				1	7
4qw	3502	20.99		0.1	195.432	1473.16	142.589	0.0967912	2			1	7
4qw	3502	21.0035	0.161566	0.1								1	7
4qw	3502	21.0208	0.0144032	0.1					2			1	7
4qw	3502	21.0208		0.1								1	7
4qw	3502	21.0833		0.1					12			1	7
4qw	3502	22		0.1	190.157	786.941	67.8505	0.0862206	2			1	7
4qw	3502	24		0.1								1	7
4qw	3502	28		0.1	262.174	749.983	61.913	0.0825526	2			1	7
4qw	3502	29		0.1						0.352941	0.153846	1	7
4qw	3502	29		0.1							0.111111	1	7
4qw	4001	0		1	3348.61	2089.99	103.091	0.0493262				0	49
4qw	4001	0		1	2635.9	1620.64	151.542	0.0935077	2			0	49
4qw	4001	0.0035	27.2412	1								0	49
4qw	4001	0.0208	27.8495	1					36			0	49
4qw	4001	0.0208		1								0	49
4qw	4001	0.08333	22.8537	1					2230			0	49
4qw	4001	0.08333		1	2.3263	250.354	103.787	0.414562				0	49
4qw	4001	1	9.99082	1					821			0	49
4qw	4001	1		1	2.3263	15.1212	3.28288	0.217105				0	49
4qw	4001	3	3.59444	1								0	49
4qw	4001	3		1	0	1139.58	3.58958	0.00314992				0	49
4qw	4001	6.99	2.06666	1								0	49
4qw	4001	6.99		1	0	1901.67	229.565	0.120718				0	49
4qw	4001	8	15.1389	1								0	49
4qw	4001	8		1	0.0772	2333.91	553.05	0.236963				0	49
4qw	4001	13.99	3.84527	1								0	49
4qw	4001	13.99		1	0.2519	4063.34	623.537	0.153454				0	49
4qw	4001	15	18.8962	1								0	49
4qw	4001	15		1	0	2936.58	481.813	0.164073				0	49
4qw	4001	20.99	5.83023	1								0	49
4qw	4001	20.99		1	0.1332	3763.53	768.706	0.204251	2			0	49
4qw	4001	21.0035	39.1612	1								0	49
4qw	4001	21.0208	30.2105	1					2			0	49
4qw	4001	21.0208		1								0	49
4qw	4001	21.0833	32.1903	1					35			0	49
4qw	4001	21.0833		1								0	49
4qw	4001	22	20.5882	1					2			0	49
4qw	4001	22		1	0.1096	3211.37	743.73	0.231593				0	49
4qw	4001	24	11.2717	1								0	49
4qw	4001	24		1								0	49
4qw	4001	28	4.43969	1								0	49
4qw	4001	28		1	0.2551	2527.63	284.729	0.112647	2			0	49
4qw	4001	35	2.39126	1								0	49
4qw	4001	35		1	0.5348	2948.93						0	49
4qw	4001	42	0.755645	1								0	49
4qw	4001	42		1	0.0874	1492.45						0	49
4qw	4001	49	0.23367	1								0	49
4qw	4001	49		1	0.9952	1059.22						0	49
4qw	4001	56	0.0865723	1								1	49
4qw	4001	56		1	3.7938	650.685						1	49
4qw	4001	63	0.0409525	1								1	49
4qw	4001	63		1	20.327	867.312						1	49
4qw	4001	70	0.0025583	1								1	49
4qw	4001	70		1	761.05	659.482						1	49
4qw	4001	77	0.0002627	1								1	49
4qw	4001	77		1	2636	967.473						1	49
4qw	4002	0		1	1502.38	1307.91	64.264	0.0491348				0	28
4qw	4002	0		1	1616.62	1528.49	333.257	0.21803	1			0	28
4qw	4002	0.0035	33.4028	1								0	28
4qw	4002	0.0208	27.9228	1					14			0	28
4qw	4002	0.0208		1								0	28
4qw	4002	0.08333	26.231	1					3407			0	28
4qw	4002	0.08333		1	6.2458	82.9399	32.6564	0.393736				0	28
4qw	4002	1	9.55616	1					933			0	28
4qw	4002	1		1	6.2458	56.5409	17.7218	0.313433				0	28
4qw	4002	3	3.52162	1								0	28
4qw	4002	3		1	0	4884.99	13.7511	0.00281498				0	28
4qw	4002	6.99	1.89097	1								0	28
4qw	4002	6.99		1	0	12625.7	1789.59	0.141742				0	28
4qw	4002	8	17.2338	1								0	28
4qw	4002	8		1	0.0697	4260.05	1460.31	0.342791				0	28
4qw	4002	13.99	4.8387	1								0	28
4qw	4002	13.99		1	0.7284	19486.1	1356.55	0.0696163				0	28
4qw	4002	15	14.6365	1								0	28
4qw	4002	15		1	0.0955	6067.11	391.23	0.0644838				0	28
4qw	4002	20.99	7.51591	1								0	28
4qw	4002	20.99		1	0	6586.93	965.857	0.146632	2			0	28
4qw	4002	21.0035	40.3022	1								0	28
4qw	4002	21.0208	31.9896	1					8			0	28
4qw	4002	21.0208		1								0	28
4qw	4002	21.0833	31.5077	1					6			0	28
4qw	4002	21.0833		1								0	28
4qw	4002	22	20.2981	1					6			0	28
4qw	4002	22		1	0.1669	4810.57	996.607	0.20717				0	28
4qw	4002	24	11.7684	1								0	28
4qw	4002	24		1								0	28
4qw	4002	28	9.55822	1					10			0	28
4qw	4002	28		1	0.2905	5538.07	1041.66	0.188091				0	28
4qw	4002	29		1						0	0	0	28
4qw	4002	29		1							0	0	28
4qw	4003	0		1	963.807	991.372	18.8721	0.0190364				0	49
4qw	4003	0		1	1118.96	1729.19	55.6943	0.0322083	2			0	49
4qw	4003	0.0035	32.4374	1								0	49
4qw	4003	0.0208	28.3546	1					0			0	49
4qw	4003	0.0208		1								0	49
4qw	4003	0.08333	25.7469	1					2083			0	49
4qw	4003	0.08333		1	0.2889	7.77863	2.43833	0.313466				0	49
4qw	4003	1	10.7322	1					255			0	49
4qw	4003	1		1	0.2889	23.9778	6.1682	0.257246				0	49
4qw	4003	3	4.51692	1								0	49
4qw	4003	3		1	0.0499	2061.69	58.108	0.0281847				0	49
4qw	4003	6.99	2.50091	1								0	49
4qw	4003	6.99		1	0.0499	6353.45	243.294	0.0382931				0	49
4qw	4003	8	17.0119	1								0	49
4qw	4003	8		1	0.132	2383.1	438.6	0.184046				0	49
4qw	4003	13.99	2.93948	1								0	49
4qw	4003	13.99		1	0.1373	13882.3	341.378	0.0245908				0	49
4qw	4003	15	8.18292	1								0	49
4qw	4003	15		1	0	7551.97	361.667	0.0478904				0	49
4qw	4003	20.99	3.63458	1								0	49
4qw	4003	20.99		1	0	7416.12	396.966	0.0535275	2			0	49
4qw	4003	21.0035	29.2233	1								0	49
4qw	4003	21.0208	27.8291	1					27			0	49
4qw	4003	21.0208		1								0	49
4qw	4003	21.0833	24.8581	1					2			0	49
4qw	4003	21.0833		1								0	49
4qw	4003	22	18.8303	1					2			0	49
4qw	4003	22		1	0.0614	2429.67	225.903	0.0929769				0	49
4qw	4003	24	10.9048	1								0	49
4qw	4003	24		1								0	49
4qw	4003	28	6.71896	1					2			0	49
4qw	4003	28		1	0.0818	1615.93	42.6717	0.0264068				0	49
4qw	4003	35	6.49583	1								0	49
4qw	4003	35		1	0.058	719.533						0	49
4qw	4003	42	2.59615	1								0	49
4qw	4003	42		1	0.0603	261.081						0	49
4qw	4003	49	0.956669	1								0	49
4qw	4003	49		1	0.7622	188.109						0	49
4qw	4003	56	0.479169	1								1	49
4qw	4003	56		1	3.7411	208.933						1	49
4qw	4003	63	0.220585	1								1	49
4qw	4003	63		1	11.0558	205.164						1	49
4qw	4003	70	0.0949865	1								1	49
4qw	4003	70		1	109.786	450.708						1	49
4qw	4003	77	0.0001742	1								1	49
4qw	4003	77		1	871.343	525.731						1	49
4qw	4004	0		1	1544.99	1625.34	93.3833	0.0574547				0	28
4qw	4004	0		1	1541.52	2149.1	255.353	0.118818	2			0	28
4qw	4004	0.0035	37.2649	1								0	28
4qw	4004	0.0208	33.7449	1					84			0	28
4qw	4004	0.0208		1								0	28
4qw	4004	0.08333	27.9449	1					8000			0	28
4qw	4004	0.08333		1	0.9621	86.7044	39.4294	0.454756				0	28
4qw	4004	1	13.7328	1					355			0	28
4qw	4004	1		1	0.9621	132.626	48.1622	0.363143				0	28
4qw	4004	3	6.24027	1								0	28
4qw	4004	3		1	0	830.364	99.6375	0.119993				0	28
4qw	4004	6.99	3.59313	1								0	28
4qw	4004	6.99		1	0	2249.82	276.798	0.123031				0	28
4qw	4004	8	19.0617	1								0	28
4qw	4004	8		1	0.0281	733.15	135.092	0.184263				0	28
4qw	4004	13.99	6.87966	1								0	28
4qw	4004	13.99		1	0.081	3531.91	342.225	0.0968952				0	28
4qw	4004	15	25.7047	1								0	28
4qw	4004	15		1	0.0358	2340.21	214.054	0.091468				0	28
4qw	4004	20.99	11.8142	1								0	28
4qw	4004	20.99		1	0.0438	4549.19	257.019	0.0564978	2			0	28
4qw	4004	21.0035	40.3017	1								0	28
4qw	4004	21.0208	42.5753	1					9			0	28
4qw	4004	21.0208		1								0	28
4qw	4004	21.0833	37.4179	1					36			0	28
4qw	4004	21.0833		1								0	28
4qw	4004	22	25.5684	1					12			0	28
4qw	4004	22		1	0.2259	2024.88	158.802	0.0784253				0	28
4qw	4004	24	18.713	1								0	28
4qw	4004	24		1								0	28
4qw	4004	28	12.3044	1								0	28
4qw	4004	28		1	0.0409	1023.57	90.345	0.0882647	13			0	28
4qw	4004	29		1						0	0	0	28
4qw	4004	29		1							0	0	28
4qw	4501	0		1	1490.4	843.03	25.8887	0.0307091				0	7
4qw	4501	0		1	1288.84	815.336	31.8426	0.0390546	2			0	7
4qw	4501	0.0035	32.6286	1								0	7
4qw	4501	0.0208	30.1131	1					2			0	7
4qw	4501	0.0208		1								0	7
4qw	4501	0.08333	30.089	1					2889			0	7
4qw	4501	0.08333		1	0.9106	1.76192	0.673367	0.382178				0	7
4qw	4501	1	13.9795	1					247			0	7
4qw	4501	1		1	0.9106	16.8971	4.55312	0.269461				0	7
4qw	4501	3	5.11248	1								0	7
4qw	4501	3		1	0	1578.59	66.5335	0.0421475				0	7
4qw	4501	6.99	2.44315	1								0	7
4qw	4501	6.99		1	0	2377.61	176.08	0.0740575				0	7
4qw	4501	8	19.8522	1								1	7
4qw	4501	8		1	0	553.093	67.5465	0.122125				1	7
4qw	4501	13.99	6.26791	1								1	7
4qw	4501	13.99		1	0.2538	5590.96	267.17	0.047786				1	7
4qw	4501	15	24.6702	1								1	7
4qw	4501	15		1	0.0864	2643.05	110.522	0.0418159				1	7
4qw	4501	20.99	10.1698	1								1	7
4qw	4501	20.99		1	0.0361	2217.87	61.203	0.0275954	2			1	7
4qw	4501	21.0035	36.3872	1								1	7
4qw	4501	21.0208	37.6044	1					2			1	7
4qw	4501	21.0208		1								1	7
4qw	4501	21.0833	34.7786	1					2			1	7
4qw	4501	21.0833		1								1	7
4qw	4501	22	27.5927	1					2			1	7
4qw	4501	22		1	0	938.464	68.0849	0.0725493				1	7
4qw	4501	24	15.2612	1								1	7
4qw	4501	24		1								1	7
4qw	4501	28	11.6307	1								1	7
4qw	4501	28		1	0.0231	952.822	29.9225	0.031404	2			1	7
4qw	4501	29		1						0	0	1	7
4qw	4501	29		1							0	1	7
4qw	4502	0		1	717.692	1634.04	79.9457	0.0489251				0	77
4qw	4502	0		1	645.141	2119.03	238.614	0.112606	2			0	77
4qw	4502	0.0035	29.5734	1								0	77
4qw	4502	0.0208	29.3687	1					147			0	77
4qw	4502	0.0208		1								0	77
4qw	4502	0.08333	24.8409	1					2765			0	77
4qw	4502	0.08333		1	0.3455	22.4195	5.4047	0.241071				0	77
4qw	4502	1	14.6595	1					551			0	77
4qw	4502	1		1	0.3455	40.4798	15.6723	0.387164				0	77
4qw	4502	3	5.52465	1								0	77
4qw	4502	3		1	0.0512	1707.78	92.3056	0.05405				0	77
4qw	4502	6.99	3.16688	1								0	77
4qw	4502	6.99		1	0.0512	5770.8	483.67	0.0838134				0	77
4qw	4502	8	20.571	1								0	77
4qw	4502	8		1	0.0929	1701.66	304.847	0.179146				0	77
4qw	4502	13.99	6.61635	1								0	77
4qw	4502	13.99		1	0.1327	4208.6	504.602	0.119898				0	77
4qw	4502	15	24.345	1								0	77
4qw	4502	15		1	0	1914.05	220.306	0.115099				0	77
4qw	4502	20.99	12.7859	1								0	77
4qw	4502	20.99		1	0.0296	2748.79	350.077	0.127357	2			0	77
4qw	4502	21.0035	40.0078	1								0	77
4qw	4502	21.0208	39.7883	1					17			0	77
4qw	4502	21.0208		1								0	77
4qw	4502	21.0833	38.7141	1					112			0	77
4qw	4502	21.0833		1								0	77
4qw	4502	22	28.0477	1					4			0	77
4qw	4502	22		1	0.0712	1377.18	217.954	0.158261				0	77
4qw	4502	24	21.317	1								0	77
4qw	4502	24		1								0	77
4qw	4502	28	12.6724	1								0	77
4qw	4502	28		1	0.0386	931.696	89.6613	0.0962345	2			0	77
4qw	4502	35	8.38623	1								0	77
4qw	4502	35		1	0.0603	880.809						0	77
4qw	4502	42	5.67856	1								0	77
4qw	4502	42		1	0.0569	1028.71						0	77
4qw	4502	49	2.89394	1								0	77
4qw	4502	49		1	0.0724	928.925						0	77
4qw	4502	56	1.81045	1								0	77
4qw	4502	56		1	0.0364	781.935						0	77
4qw	4502	63	1.18674	1								0	77
4qw	4502	63		1	0.129	461.223						0	77
4qw	4502	70	0.657728	1								0	77
4qw	4502	70		1	0.273	731.099						0	77
4qw	4502	77	0.368632	1								0	77
4qw	4502	77		1	1.0684	664.322						0	77
4qw	4503	0		1	1403.44	1006.43	45.7395	0.0454471				0	49
4qw	4503	0		1	1057.54	1188.79	102.805	0.0864787	2			0	49
4qw	4503	0.0035	31.7867	1								0	49
4qw	4503	0.0208	28.4632	1					46			0	49
4qw	4503	0.0208		1								0	49
4qw	4503	0.08333	24.7494	1					4189			0	49
4qw	4503	0.08333		1	1.0242	28.2645	7.79283	0.275711				0	49
4qw	4503	1	11.2404	1					1128			0	49
4qw	4503	1		1	1.0242	27.4822	9.62412	0.350195				0	49
4qw	4503	3	4.50794	1								0	49
4qw	4503	3		1	0	1967.97	174.631	0.0887366				0	49
4qw	4503	6.99	2.17796	1								0	49
4qw	4503	6.99		1	0	10318.6	766.976	0.0743294				0	49
4qw	4503	8	14.6821	1								0	49
4qw	4503	8		1	0.0294	3217.52	340.012	0.105675				0	49
4qw	4503	13.99	3.66923	1								0	49
4qw	4503	13.99		1	0	5254.3	651.475	0.123989				0	49
4qw	4503	15	14.0962	1								0	49
4qw	4503	15		1	0	2118.38	297.823	0.14059				0	49
4qw	4503	20.99	8.46134	1								0	49
4qw	4503	20.99		1	0	3900.45	525.786	0.134802	2			0	49
4qw	4503	21.0035	32.5528	1								0	49
4qw	4503	21.0208	33.4989	1					2			0	49
4qw	4503	21.0208		1								0	49
4qw	4503	21.0833	31.9919	1					7			0	49
4qw	4503	21.0833		1								0	49
4qw	4503	22	23.6155	1					2			0	49
4qw	4503	22		1	0.0236	1919.25	337.61	0.175908				0	49
4qw	4503	24	13.209	1								0	49
4qw	4503	24		1								0	49
4qw	4503	28	8.85022	1								0	49
4qw	4503	28		1	0.0254	1452.01	156.837	0.108014	9			0	49
4qw	4503	35	5.826	1								0	49
4qw	4503	35		1	0	885.461						0	49
4qw	4503	42	2.46506	1								0	49
4qw	4503	42		1	0.1365	289.835						0	49
4qw	4503	49	0.75217	1								0	49
4qw	4503	49		1	5.178	322.865						0	49
4qw	4503	56	0.337441	1								1	49
4qw	4503	56		1	2.0701	378.74						1	49
4qw	4503	63	0.0524765	1								1	49
4qw	4503	63		1	123.11	500.937						1	49
4qw	4503	70	0.0005907	1								1	49
4qw	4503	70		1	1153.69	2044.82						1	49
4qw	4503	77	0.0006119	1								1	49
4qw	4503	77		1	1918.34	1895.57						1	49
4qw	20013	0		1	1488.03	1685.48	60.6773	0.036				0	8
4qw	20013	0		1	2508.49	1101.58	26.438	0.024				0	8
4qw	20013	0.0035	30.3117	1								0	8
4qw	20013	0.08333	27.2004	1								0	8
4qw	20013	0.08333		1	147.62	62.993	42.4573	0.674				0	8
4qw	20013	0.16667		1								0	8
4qw	20013	0.25	18.8737	1								0	8
4qw	20013	0.25		1								0	8
4qw	20013	0.5		1								0	8
4qw	20013	1	2.70871	1								0	8
4qw	20013	1		1	1.36	19.8792	11.4902	0.578				0	8
4qw	20013	3	3.54917	1								0	8
4qw	20013	3		1								0	8
4qw	20013	6.99	1.871	1								0	8
4qw	20013	6.99		1	0	808.526	84.0867	0.104				0	8
4qw	20013	7.08333	25.0741	1								0	8
4qw	20013	7.08333		1	0	455.711	51.0396	0.112				0	8
4qw	20013	7.25		1								0	8
4qw	20013	7.5		1								0	8
4qw	20013	8	14.6797	1								0	8
4qw	20013	8		1	1.415	643.716	110.075	0.171				0	8
4qw	20013	10		1								0	8
4qw	20013	13.99	0.502698	1								1	8
4qw	20013	13.99		1	0	4310.43	228.453	0.053				1	8
4qw	20013	14.0833	16.4384	1								1	8
4qw	20013	14.0833		1	0	2237.92	78.3272	0.035				1	8
4qw	20013	15	3.57557	1								1	8
4qw	20013	15		1	0	3579.74	232.683	0.065				1	8
4qw	20013	20.99	0.0180321	1								1	8
4qw	20013	20.99		1	9.37	4044.05	105.145	0.026				1	8
4qw	20013	21.0833	3.03059	1								1	8
4qw	20013	21.0833		1	5.58	2026.12	48.6269	0.024				1	8
4qw	20013	22	0.0867558	1								1	8
4qw	20013	22		1	6.85	2594.85	90.8197	0.035				1	8
4qw	20013	24		1								1	8
4qw	20013	28		1	222.705	4323.27	90.7887	0.021				1	8
4qw	20013	29		1						0.258557	0.0261305	1	8
4qw	20013	29		1							0.07946	1	8
4qw	20013	35		1								1	8
4qw	20023	0		1	4218.72	2413.74	26.5511	0.011				0	28
4qw	20023	0		1	2572.16	1582.28	15.8228	0.01				0	28
4qw	20023	0.0035	28.5093	1								0	28
4qw	20023	0.08333	22.8529	1								0	28
4qw	20023	0.08333		1	219.75	18.835	11.8284	0.628				0	28
4qw	20023	0.16667		1								0	28
4qw	20023	0.25	16.6037	1								0	28
4qw	20023	0.25		1								0	28
4qw	20023	0.5		1								0	28
4qw	20023	1	9.86227	1								0	28
4qw	20023	1		1	2.34	47.6939	24.6578	0.517				0	28
4qw	20023	3	2.88984	1								0	28
4qw	20023	3		1								0	28
4qw	20023	6.99	2.03305	1								0	28
4qw	20023	6.99		1	0	7524.24	165.533	0.022				0	28
4qw	20023	7.08333	29.5926	1								0	28
4qw	20023	7.08333		1	0	1322.7	50.2626	0.038				0	28
4qw	20023	7.25		1								0	28
4qw	20023	7.5		1								0	28
4qw	20023	8	16.0752	1								0	28
4qw	20023	8		1	0	1404.51	66.0118	0.047				0	28
4qw	20023	10		1								0	28
4qw	20023	13.99	3.95937	1								0	28
4qw	20023	13.99		1	0	6888.28	420.185	0.061				0	28
4qw	20023	14.0833	35.9174	1								0	28
4qw	20023	14.0833		1	0	2457.64	76.1868	0.031				0	28
4qw	20023	15	19.7932	1								0	28
4qw	20023	15		1	0	2985.41	214.949	0.072				0	28
4qw	20023	20.99	6.16747	1								0	28
4qw	20023	20.99		1	0	3584.26	111.112	0.031				0	28
4qw	20023	21.0833	35.8278	1								0	28
4qw	20023	21.0833		1	0	1169.3	37.4175	0.032				0	28
4qw	20023	22	21.4725	1								0	28
4qw	20023	22		1	0	1779.33	96.0836	0.054				0	28
4qw	20023	24		1								0	28
4qw	20023	28	7.31679	1								0	28
4qw	20023	28		1	0	2491.29	159.443	0.064				0	28
4qw	20023	29		1						0	0	0	28
4qw	20023	29		1							0	0	28
4qw	20023	35		1								0	28
4qw	20033	0		1	1032.22	1813.74	12.6962	0.007				0	8
4qw	20033	0		1	1676.19	2474.42	27.2186	0.011				0	8
4qw	20033	0.0035	30.5835	1								0	8
4qw	20033	0.08333	25.4712	1								0	8
4qw	20033	0.08333		1	13.965	42.3724	30.4657	0.719				0	8
4qw	20033	0.16667		1								0	8
4qw	20033	0.25	17.9785	1								0	8
4qw	20033	0.25		1								0	8
4qw	20033	0.5		1								0	8
4qw	20033	1	8.86843	1								0	8
4qw	20033	1		1	0.48	24.935	7.67999	0.308				0	8
4qw	20033	3	4.16033	1								0	8
4qw	20033	3		1								0	8
4qw	20033	6.99	2.76112	1								0	8
4qw	20033	6.99		1	0	2417.98	72.5393	0.03				0	8
4qw	20033	7.08333	22.8125	1								0	8
4qw	20033	7.08333		1	0	737.597	28.0287	0.038				0	8
4qw	20033	7.25		1								0	8
4qw	20033	7.5		1								0	8
4qw	20033	8	15.2371	1								0	8
4qw	20033	8		1	0	1513.84	125.649	0.083				0	8
4qw	20033	10		1								0	8
4qw	20033	13.99	5.65802	1								1	8
4qw	20033	13.99		1	0	1580.92	118.569	0.075				1	8
4qw	20033	14.0833	35.175	1								1	8
4qw	20033	14.0833		1	0	939.055	30.0498	0.032				1	8
4qw	20033	15	20.4155	1								1	8
4qw	20033	15		1	0	1060.83	89.1094	0.084				1	8
4qw	20033	20.99	10.6524	1								1	8
4qw	20033	20.99		1	0	1104.62	44.1847	0.04				1	8
4qw	20033	21.0833	34.168	1								1	8
4qw	20033	21.0833		1	0	618.523	22.8854	0.037				1	8
4qw	20033	22	24.5189	1								1	8
4qw	20033	22		1	0	693.86	34.693	0.05				1	8
4qw	20033	24		1								1	8
4qw	20033	28	10.9922	1								1	8
4qw	20033	28		1	0	718.489	43.1094	0.06				1	8
4qw	20033	29		1						0.0100267	0	1	8
4qw	20033	29		1							0.0100722	1	8
4qw	20033	35		1								1	8
4qw	20043	0		1	916.275	1895.96	70.1504	0.037				0	28
4qw	20043	0		1	2611.72	3041.4	106.449	0.035				0	28
4qw	20043	0.0035	29.7563	1								0	28
4qw	20043	0.08333	29.54	1								0	28
4qw	20043	0.08333		1	57.225	39.6867	25.3201	0.638				0	28
4qw	20043	0.16667		1								0	28
4qw	20043	0.25	16.8991	1								0	28
4qw	20043	0.25		1								0	28
4qw	20043	0.5		1								0	28
4qw	20043	1	10.5934	1								0	28
4qw	20043	1		1	0.66	62.1929	25.3747	0.408				0	28
4qw	20043	3	3.2082	1								0	28
4qw	20043	3		1								0	28
4qw	20043	6.99	1.86662	1								0	28
4qw	20043	6.99		1	0	3982.03	258.832	0.065				0	28
4qw	20043	7.08333	26.1913	1								0	28
4qw	20043	7.08333		1	0	733.018	32.2528	0.044				0	28
4qw	20043	7.25		1								0	28
4qw	20043	7.5		1								0	28
4qw	20043	8	15.5908	1								0	28
4qw	20043	8		1	0	1022.39	119.619	0.117				0	28
4qw	20043	10		1								0	28
4qw	20043	13.99	4.66206	1								0	28
4qw	20043	13.99		1	0	4899.57	377.267	0.077				0	28
4qw	20043	14.0833	39.4915	1								0	28
4qw	20043	14.0833		1	11.88	736.408	23.565	0.032				0	28
4qw	20043	15	21.2799	1								0	28
4qw	20043	15		1	0	1527.65	119.157	0.078				0	28
4qw	20043	20.99	10.4397	1								0	28
4qw	20043	20.99		1	0	1987.81	121.256	0.061				0	28
4qw	20043	21.0833	36.4749	1								0	28
4qw	20043	21.0833		1	0	339.813	12.9129	0.038				0	28
4qw	20043	22	26.0906	1								0	28
4qw	20043	22		1	0	716.997	57.3597	0.08				0	28
4qw	20043	24		1								0	28
4qw	20043	28	9.6274	1								0	28
4qw	20043	28		1	0	1322.11	103.124	0.078				0	28
4qw	20043	29		1						0	0	0	28
4qw	20043	29		1							0	0	28
4qw	20043	35		1								0	28
